# Supplementary material for: The atomic structure of the Bergman-type icosahedral quasicrystal based on the Ammann–Kramer–Neri tiling
Source: Acta Crystallogr A Found Adv. 2020 Feb 11;76(Pt 2):180–96. doi: 10.1107/S2053273319017339 (PMC7053224; doi:10.1107/S2053273319017339)
Supplement: Supplementary file 1 [file a-76-00180-sup1.cif]

##############################################################################
#                                                                            #
# This CIF contains the data in a paper accepted for publication in          #
# Acta Crystallographica Section A. It conforms to the requirements of       #
# Notes for Authors for Acta Crystallographica Section A, and has been       #
# peer reviewed under the auspices of the IUCr Commission on Journals.       #
#                                                                            #
# Full details of the Crystallographic Information File format               #
# are given in the paper "The Crystallographic Information File (CIF):       #
# a New Standard Archive File for Crystallography" by S. R. Hall, F. H.      #
# Allen and I. D. Brown [Acta Cryst. (1991), A47, 655-685].                  #
#                                                                            #
# The current version of the core CIF dictionary is obtainable from          #
# ftp://ftp.iucr.org/pub/cif_core.dic.                                       #
#                                                                            #
# Software is freely available for graphical display of the structure(s)     #
# in this CIF. For information consult the CIF software page                 #
# http://www.iucr.org/resources/cif/software.                                #
#                                                                            #
# This file may be used for bona fide research purposes within the           #
# scientific community so long as proper attribution is given to the journal # 
# article from which it was obtained.                                        #
#                                                                            #
##############################################################################
data_ZnMgTm_Acute_asymmetric

loop_
_database_code_depnum_ccdc_archive 
'CCDC 1974796'
'CCDC 1974795'
#==============================================================================

# PROCESSING SUMMARY (IUCr Office Use Only)

_journal_date_recd_electronic     2019-10-03
_journal_date_to_coeditor         ?
_journal_date_from_coeditor       ?
_journal_date_accepted            2019-12-30
_journal_date_printers_first      ?
_journal_date_printers_final      ?
_journal_date_proofs_out          ?
_journal_date_proofs_in           ?
_journal_coeditor_name            ?
_journal_coeditor_code            AE5079
_journal_paper_doi    10.1107/S2053273319017339
_journal_coeditor_notes
; ?
;
_journal_paper_category          FA
_journal_techeditor_code          A191733
_iucr_compatibility_tag          ACTA95
_journal_techeditor_notes  
;
;
_journal_coden_ASTM               ACSAD7
_journal_name_full                'Acta Crystallographica, Section A'
_journal_year                     2020
_journal_volume                   76
_journal_issue                    02
_journal_page_first               0
_journal_page_last                0
_journal_suppl_publ_number        ?
_journal_suppl_publ_pages         ?

#==============================================================================

_pd_phase_name 'ZnMgTm_Acute_asymmetric'
_cell_length_a 21.7
_cell_length_b 21.7
_cell_length_c 21.7
_cell_angle_alpha 63.43
_cell_angle_beta 63.43
_cell_angle_gamma 63.43
_symmetry_space_group_name_H-M 'P 1'
_symmetry_Int_Tables_Number 1

loop_
_atom_site_label
_atom_site_occupancy
_atom_site_fract_x
_atom_site_fract_y
_atom_site_fract_z
_atom_site_adp_type
_atom_site_B_iso_or_equiv
_atom_site_type_symbol
Tm1 1.000000 1.000000 1.000000 1.000000 Biso 2.595526 Tm
Zn1 1.000000 0.851085 0.851085 0.851084 Biso 1.116140 Zn
Zn2 1.000000 1.000000 0.848986 0.848890 Biso 1.129401 Zn
Tm2 1.000000 0.765393 0.765481 0.765397 Biso 1.370821 Tm
Zn3 0.601728 1.000000 0.765615 0.765615 Biso 0.318849 Zn
Tm3 0.398272 1.000000 0.765615 0.765615 Biso 0.318849 Tm
Zn4 1.000000 0.706517 0.708686 0.706570 Biso 2.919011 Zn
Zn5 1.000000 0.736062 0.618608 0.618608 Biso 0.911475 Zn
Zn6 1.000000 0.850301 0.616963 0.616963 Biso 0.814524 Zn
Tm4 1.000000 1.000000 0.635719 0.609586 Biso 0.807241 Tm
Zn7 1.000000 0.729790 0.549034 0.549034 Biso 0.234835 Zn
Zn8 1.000000 1.000000 0.563393 0.542795 Biso 4.474519 Zn
Zn9 1.000000 0.525780 0.525800 0.525033 Biso 3.127439 Zn
Zn10 1.000000 0.696067 0.483575 0.483588 Biso 1.546470 Zn
Zn11 1.000000 0.849348 0.478695 0.478695 Biso 1.314228 Zn
Zn12 1.000000 1.000000 0.493082 0.433294 Biso 2.124585 Zn
Tm5 1.000000 0.468799 0.468799 0.468799 Biso 0.686898 Tm
Tm6 1.000000 1.000000 0.384317 0.384317 Biso 0.495962 Tm
Zn13 1.000000 0.376813 0.363521 0.346203 Biso 2.430659 Zn
Zn14 1.000000 0.497145 0.381995 0.381875 Biso 1.157768 Zn
Zn15 1.000000 0.614854 0.383686 0.379658 Biso 1.054328 Zn
Tm7 1.000000 0.767865 0.381842 0.374006 Biso 0.672084 Tm
Zn16 1.000000 0.494757 0.312753 0.312753 Biso 0.810274 Zn
Zn17 1.000000 0.730787 0.309067 0.308836 Biso 0.852277 Zn
Tm8 1.000000 0.234617 0.235540 0.235014 Biso 1.431182 Tm
Zn18 0.686305 0.470748 0.240715 0.240714 Biso 0.953360 Zn
Tm9 0.313695 0.470748 0.240715 0.240714 Biso 0.953360 Tm
Zn19 1.000000 0.610155 0.239816 0.239816 Biso 0.593862 Zn
Zn20 1.000000 0.732710 0.238394 0.238388 Biso 0.768965 Zn
Zn21 1.000000 0.857563 0.232934 0.232934 Biso 0.481182 Zn
Zn22 1.000000 1.000000 0.240490 0.240490 Biso 0.872286 Zn
Zn23 1.000000 0.152988 0.153265 0.152893 Biso 3.108128 Zn
Zn24 0.392903 0.759728 0.148313 0.148313 Biso 0.643821 Zn
Tm10 0.607097 0.759728 0.148313 0.148313 Biso 0.643821 Tm
Zn25 1.000000 0.268005 0.146080 0.140249 Biso 0.942402 Zn
Zn26 1.000000 0.384464 0.161024 0.129491 Biso 0.688519 Zn
Zn27 1.000000 0.521342 0.145195 0.145194 Biso 0.245066 Zn
Zn28 1.000000 0.712016 0.086339 0.086318 Biso 1.158695 Zn
Zn29 1.000000 0.263671 0.072732 0.072732 Biso 0.851725 Zn
Zn30 1.000000 0.498121 0.073033 0.073027 Biso 0.533608 Zn
Tm11 1.000000 0.000000 0.000000 0.000000 Biso 2.621345 Tm
Zn31 0.533062 0.233962 0.000000 0.000000 Biso 0.362663 Zn
Tm12 0.466938 0.233962 0.000000 0.000000 Biso 0.362663 Tm
Zn32 1.000000 0.386918 0.000000 0.000000 Biso 1.658108 Zn
Zn33 1.000000 0.504201 0.000000 0.000000 Biso 1.167201 Zn
Zn34 1.000000 0.602120 0.000000 0.000000 Biso 3.653593 Zn
Zn35 0.447132 0.835661 0.000000 0.000000 Biso 0.096325 Zn
Mg1 0.429277 0.835661 0.000000 0.000000 Biso 0.096325 Mg
Tm13 0.123590 0.835661 0.000000 0.000000 Biso 0.096325 Tm
Tm14 1.000000 1.000000 0.000000 0.000000 Biso 4.598438 Tm
Zn36 1.000000 1.000000 0.149981 0.196891 Biso 3.945023 Zn
Zn37 0.500000 0.927766 0.703856 0.727058 Biso 0.716593 Zn
Mg2 0.500000 0.927766 0.703856 0.727058 Biso 0.716593 Mg
Zn38 1.000000 0.917542 0.336456 0.336790 Biso 0.919782 Zn
Zn39 1.000000 0.852944 0.619129 0.734946 Biso 0.389046 Zn
Zn40 0.631348 0.617579 0.506098 0.617579 Biso 0.940527 Zn
Tm15 0.368652 0.617579 0.506098 0.617579 Biso 0.940527 Tm
Zn41 1.000000 0.621255 0.383618 0.498731 Biso 1.043302 Zn
Zn42 1.000000 0.841912 0.362184 0.481209 Biso 0.429079 Zn
Zn43 1.000000 0.382737 0.266028 0.382737 Biso 0.634673 Zn
Zn44 1.000000 0.383457 0.152680 0.264824 Biso 0.067473 Zn
Zn45 0.834334 0.617996 0.117507 0.230673 Biso 0.653340 Zn
Tm16 0.165666 0.617996 0.117507 0.230673 Biso 0.653340 Tm
Zn46 0.380564 0.809073 0.000000 0.120698 Biso 0.544294 Zn
Mg3 0.341927 0.809073 0.000000 0.120698 Biso 0.544294 Mg
Tm17 0.277509 0.809073 0.000000 0.120698 Biso 0.544294 Tm
Zn47 1.000000 0.618957 0.000000 0.115860 Biso 1.236217 Zn
Zn48 1.000000 0.848911 0.735862 0.860762 Biso 0.429639 Zn
Zn49 1.000000 0.859543 0.230962 0.355425 Biso 0.856533 Zn
Zn50 1.000000 0.850613 0.106724 0.245943 Biso 1.403733 Zn
Zn51 1.000000 0.806539 0.466223 0.601162 Biso 4.566882 Zn
Zn52 1.000000 0.610214 0.240222 0.382549 Biso 1.656053 Zn
Zn53 1.000000 0.387118 0.000000 0.151869 Biso 0.771324 Zn
Zn54 1.000000 0.687743 0.504529 0.688445 Biso 1.590281 Zn
Zn55 1.000000 0.689790 0.116620 0.309436 Biso 0.538873 Zn
Zn56 1.000000 0.927840 0.116202 0.310306 Biso 0.540004 Zn
Zn57 1.000000 0.156644 0.000000 0.156644 Biso 0.887710 Zn
Zn58 1.000000 0.926668 0.734580 0.926668 Biso 0.780134 Zn
Zn59 1.000000 0.926345 0.499244 0.691692 Biso 0.924986 Zn
Zn60 1.000000 0.926300 0.354948 0.547220 Biso 0.624821 Zn
Mg4 1.000000 0.519402 0.323756 0.517281 Biso 1.620342 Mg
Zn61 0.500000 0.693574 0.265875 0.455323 Biso 0.209821 Zn
Mg5 0.500000 0.693574 0.265875 0.455323 Biso 0.209821 Mg
Zn62 1.000000 0.548610 0.139503 0.327187 Biso 4.474644 Zn
Zn63 0.530320 1.000000 0.766251 1.000000 Biso 0.611403 Zn
Tm18 0.469680 1.000000 0.766251 1.000000 Biso 0.611403 Tm
Zn64 1.000000 1.000000 0.611791 0.869322 Biso 0.361091 Zn
Zn65 1.000000 0.761403 0.525738 0.761403 Biso 0.239113 Zn
Zn66 1.000000 0.618784 0.386063 0.618984 Biso 0.946418 Zn
Zn67 1.000000 0.757979 0.384220 0.636470 Biso 2.365302 Zn
Tm19 1.000000 1.000000 0.371984 0.628003 Biso 0.361475 Tm
Zn68 1.000000 0.733224 0.317369 0.545232 Biso 0.412631 Zn
Zn69 1.000000 0.382269 0.154810 0.382269 Biso 0.939334 Zn
Zn70 1.000000 0.766443 0.142398 0.385719 Biso 0.125506 Zn
Zn71 1.000000 1.000000 0.150143 0.384996 Biso 0.862158 Zn
Zn72 1.000000 0.497901 0.080124 0.305662 Biso 0.525086 Zn
Zn73 0.593473 0.237886 0.000000 0.237886 Biso 2.120425 Zn
Tm20 0.406527 0.237886 0.000000 0.237886 Biso 2.120425 Tm
Zn74 1.000000 0.385216 0.000000 0.234275 Biso 1.531054 Zn
Zn75 1.000000 0.479915 0.000000 0.227191 Biso 0.744211 Zn
Zn76 1.000000 0.613016 0.000000 0.231938 Biso 0.887151 Zn
Zn77 1.000000 0.733313 0.000000 0.229190 Biso 1.422016 Zn
Zn78 0.493208 0.868132 0.000000 0.213047 Biso 0.011645 Zn
Mg6 0.475444 0.868132 0.000000 0.213047 Biso 0.011645 Mg
Tm21 0.031349 0.868132 0.000000 0.213047 Biso 0.011645 Tm
Zn79 0.611061 1.000000 0.000000 0.233057 Biso 0.590515 Zn
Tm22 0.388939 1.000000 0.000000 0.233057 Biso 0.590515 Tm
Zn80 1.000000 0.850407 0.616804 0.861320 Biso 0.122221 Zn
Zn81 1.000000 0.437779 0.219945 0.476028 Biso 3.975205 Zn
Zn82 1.000000 0.882946 0.263684 0.449912 Biso 1.642335 Zn
Mg7 1.000000 1.000000 0.237861 0.475545 Biso 0.529282 Mg
Zn83 0.500000 0.240158 0.063475 0.339444 Biso 0.834535 Zn
Mg8 0.500000 0.240158 0.063475 0.339444 Biso 0.834535 Mg
Zn84 0.500000 1.000000 0.498928 0.763652 Biso 3.601367 Zn
Mg9 0.500000 1.000000 0.498928 0.763652 Biso 3.601367 Mg
Zn85 1.000000 0.758228 0.391674 0.758228 Biso 0.605000 Zn
Zn86 1.000000 0.883655 0.377046 0.771267 Biso 0.518845 Zn
Zn87 1.000000 0.879832 0.311754 0.688720 Biso 0.662175 Zn
Tm23 1.000000 0.620139 0.234341 0.620021 Biso 0.761690 Tm
Mg10 1.000000 0.521262 0.141026 0.524790 Biso 0.391703 Mg
Zn88 0.432312 0.641492 0.077309 0.451103 Biso 0.960163 Zn
Mg11 0.393244 0.641492 0.077309 0.451103 Biso 0.960163 Mg
Tm24 0.174444 0.641492 0.077309 0.451103 Biso 0.960163 Tm
Tm25 1.000000 0.617969 0.000000 0.378296 Biso 0.355964 Tm
Zn89 1.000000 0.776046 0.000000 0.362390 Biso 0.987715 Zn
Zn90 1.000000 0.882412 0.000000 0.384909 Biso 0.725090 Zn
Zn91 1.000000 1.000000 0.613728 1.000000 Biso 1.883998 Zn
Tm26 1.000000 0.855164 0.477621 0.855164 Biso 0.362189 Tm
Zn92 1.000000 1.000000 0.393741 0.763832 Biso 0.888403 Zn
Tm27 1.000000 0.854837 0.233547 0.614837 Biso 0.301706 Tm
Zn93 1.000000 1.000000 0.235619 0.619477 Biso 0.078925 Zn
Mg12 1.000000 0.643974 0.149399 0.526566 Biso 0.166270 Mg
Mg13 1.000000 0.762593 0.141880 0.529040 Biso 0.227381 Mg
Zn94 0.500000 0.487010 0.082618 0.486483 Biso 3.057184 Zn
Mg14 0.500000 0.487010 0.082618 0.486483 Biso 3.057184 Mg
Zn95 1.000000 0.829123 0.066239 0.461046 Biso 4.299366 Zn
Zn96 1.000000 1.000000 0.000000 0.384324 Biso 0.123932 Zn
Tm28 1.000000 0.381418 0.000000 0.381616 Biso 2.594513 Tm
Zn97 1.000000 0.927342 0.501248 0.927340 Biso 0.262674 Zn
Zn98 1.000000 0.691444 0.270308 0.691423 Biso 0.842058 Zn
Zn99 1.000000 0.925094 0.117947 0.544876 Biso 0.293951 Zn
Zn100 1.000000 0.761112 0.269835 0.761098 Biso 0.628696 Zn
Zn101 0.463306 0.769360 0.153433 0.637610 Biso 0.277048 Zn
Mg15 0.459211 0.769360 0.153433 0.637610 Biso 0.277048 Mg
Tm29 0.077482 0.769360 0.153433 0.637610 Biso 0.277048 Tm
Zn102 1.000000 1.000000 0.496448 1.000000 Biso 1.449561 Zn
Zn103 1.000000 1.000000 0.385094 0.885048 Biso 0.982887 Zn
Zn104 1.000000 1.000000 0.117286 0.608199 Biso 0.021527 Zn
Mg16 1.000000 0.763092 0.000000 0.523857 Biso 0.775348 Mg
Zn105 1.000000 1.000000 0.000000 0.501301 Biso 0.495556 Zn
Zn106 1.000000 0.463799 0.000000 0.463798 Biso 1.182867 Zn
Zn107 1.000000 0.523547 0.000000 0.549363 Biso 2.658392 Zn
Mg17 1.000000 0.904666 0.339009 0.944422 Biso 2.754615 Mg
Tm30 1.000000 0.853468 0.234907 0.853468 Biso 0.802270 Tm
Zn108 0.487862 0.888963 0.148350 0.757770 Biso 0.500945 Zn
Mg18 0.495355 0.888963 0.148350 0.757770 Biso 0.500945 Mg
Tm31 0.016783 0.888963 0.148350 0.757770 Biso 0.500945 Tm
Zn109 1.000000 0.848811 0.000000 0.617720 Biso 0.276887 Zn
Zn110 1.000000 1.000000 0.379650 1.000000 Biso 2.866898 Zn
Zn111 1.000000 0.767785 0.143284 0.767785 Biso 0.835352 Zn
Mg19 1.000000 0.683029 0.071243 0.682979 Biso 0.063298 Mg
Zn112 1.000000 0.882465 0.070557 0.688863 Biso 0.555056 Zn
Tm32 1.000000 0.618625 0.000000 0.618625 Biso 0.104423 Tm
Zn113 1.000000 1.000000 0.000000 0.610928 Biso 1.742402 Zn
Mg20 1.000000 1.000000 0.155781 0.884824 Biso 0.690066 Mg
Zn114 0.500000 1.000000 0.234257 1.000000 Biso 1.010553 Zn
Mg21 0.500000 1.000000 0.234257 1.000000 Biso 1.010553 Mg
Zn115 1.000000 0.759961 0.000000 0.759961 Biso 0.474684 Zn
Zn116 0.500000 1.000000 0.000000 0.736607 Biso 0.473227 Zn
Mg22 0.500000 1.000000 0.000000 0.736607 Biso 0.473227 Mg
Mg23 1.000000 0.922943 0.080418 0.877468 Biso 0.042921 Mg
Zn117 1.000000 0.860913 0.000000 0.860914 Biso 0.495908 Zn
Tm33 1.000000 1.000000 0.000000 1.000000 Biso 4.609632 Tm
Mg24 0.730602 0.898159 0.000000 0.137425 Biso 2.727867 Mg
Mg25 0.151857 1.000000 0.105486 0.105486 Biso 2.573955 Mg
Mg26 0.300531 1.000000 0.623263 0.755425 Biso 2.278705 Mg

data_ZnMgTm_Obtuse_asymmetric
loop_
_database_code_depnum_ccdc_archive 
'CCDC 1974796'
'CCDC 1974795'

_pd_phase_name 'ZnMgTm_Obtuse_asymmetric'
_cell_length_a 21.7
_cell_length_b 21.7
_cell_length_c 21.7
_cell_angle_alpha 63.43
_cell_angle_beta 63.43
_cell_angle_gamma 63.43
_symmetry_space_group_name_H-M 'P 1'
_symmetry_Int_Tables_Number 1

loop_
_atom_site_label
_atom_site_occupancy
_atom_site_fract_x
_atom_site_fract_y
_atom_site_fract_z
_atom_site_adp_type
_atom_site_B_iso_or_equiv
_atom_site_type_symbol
Tm1 1.000000 1.000000 1.000000 1.000000 Biso 2.887214 Tm
Zn1 1.000000 0.616624 0.616623 0.616624 Biso 2.671129 Zn
Zn2 0.464951 0.374118 0.374112 0.374114 Biso 2.022821 Zn
Tm2 1.000000 0.374118 0.374112 0.374114 Biso 2.022821 Tm
Zn3 0.475635 0.814057 0.720848 0.814254 Biso 0.114795 Zn
Tm3 0.398272 0.814057 0.720848 0.814254 Biso 0.114795 Tm
Zn4 1.000000 0.620463 0.501363 0.620463 Biso 2.073865 Zn
Zn5 0.491234 0.118863 0.000000 0.153118 Biso 2.093308 Zn
Tm4 1.000000 0.118863 0.000000 0.153118 Biso 2.093308 Tm
Zn6 1.000000 0.498690 0.389433 0.389433 Biso 1.126451 Zn
Zn7 0.579763 0.384440 0.236998 0.384440 Biso 0.294843 Zn
Zn8 0.596398 0.768029 0.619000 0.619000 Biso 0.235735 Zn
Zn9 0.500000 1.000000 0.766226 1.000000 Biso 1.845507 Zn
Zn10 1.000000 0.856842 0.657224 0.745253 Biso 3.981315 Zn
Zn11 1.000000 0.217164 0.000000 0.217164 Biso 3.476492 Zn
Tm5 1.000000 0.217164 0.000000 0.217164 Biso 3.476492 Tm
Zn12 0.523400 0.264315 0.000000 0.000000 Biso 1.178545 Zn
Tm6 1.000000 0.264315 0.000000 0.000000 Biso 1.178545 Tm
Zn13 1.000000 0.623107 0.386648 0.623107 Biso 0.249876 Zn
Zn14 0.704709 0.618235 0.381092 0.500340 Biso 0.569553 Zn
Zn15 0.250000 1.000000 0.760467 0.736517 Biso 1.735779 Zn
Tm7 1.000000 0.243469 0.000000 0.152317 Biso 2.659631 Tm
Zn16 1.000000 0.416928 0.188105 0.255707 Biso 1.132489 Zn
Zn17 1.000000 0.586111 0.368997 0.375999 Biso 2.529080 Zn
Tm8 0.500000 1.000000 0.730553 0.768002 Biso 2.149627 Tm
Zn18 1.000000 0.812418 0.503653 0.812418 Biso 0.275557 Zn
Tm9 0.313695 0.812418 0.503653 0.812418 Biso 0.275557 Tm
Zn19 1.000000 0.502558 0.193820 0.428563 Biso 0.897933 Zn
Zn20 1.000000 0.801326 0.489803 0.565471 Biso 0.757166 Zn
Zn21 0.720992 0.501430 0.186978 0.186978 Biso 0.705773 Zn
Zn22 1.000000 0.614543 0.262971 0.615249 Biso 0.137598 Zn
Zn23 1.000000 0.730571 0.373976 0.373976 Biso 0.638088 Zn
Zn24 1.000000 1.000000 0.618277 0.765828 Biso 0.696527 Zn
Tm10 0.607097 1.000000 0.618277 0.765828 Biso 0.696527 Tm
Zn25 1.000000 0.386042 0.000000 0.237406 Biso 1.178631 Zn
Zn26 1.000000 1.000000 0.605333 1.000000 Biso 2.529159 Zn
Zn27 1.000000 1.000000 0.625180 0.881559 Biso 0.357044 Zn
Zn28 1.000000 0.776042 0.384234 0.624009 Biso 0.639325 Zn
Zn29 0.729751 0.615822 0.229060 0.375353 Biso 0.390072 Zn
Tm11 1.000000 1.000000 0.614902 0.614919 Biso 0.458339 Tm
Zn30 1.000000 0.381648 0.000000 0.117273 Biso 0.415196 Zn
Tm12 0.466938 0.381648 0.000000 0.117273 Biso 0.415196 Tm
Zn31 1.000000 0.398493 0.000000 0.000000 Biso 3.355938 Zn
Zn32 1.000000 0.572186 0.116650 0.427234 Biso 0.899135 Zn
Zn33 0.410241 0.610823 0.150475 0.630399 Biso 1.518504 Zn
Zn34 1.000000 0.848205 0.376963 0.760017 Biso 2.762463 Zn
Mg1 0.429277 0.848205 0.376963 0.760017 Biso 2.762463 Mg
Tm13 0.123590 0.848205 0.376963 0.760017 Biso 2.762463 Tm
Tm14 1.000000 0.834031 0.380817 0.502730 Biso 0.440970 Tm
Zn35 1.000000 0.610681 0.145062 0.225896 Biso 2.671278 Zn
Zn36 1.000000 0.853318 0.373859 0.373743 Biso 2.055690 Zn
Mg2 0.500000 0.853318 0.373859 0.373743 Biso 2.055690 Mg
Zn37 1.000000 1.000000 0.501069 1.000000 Biso 2.531657 Zn
Zn38 0.500000 0.500249 0.000000 0.225489 Biso 1.371322 Zn
Tm15 0.368652 0.500249 0.000000 0.225489 Biso 1.371322 Tm
Zn39 1.000000 0.500471 0.000000 0.000000 Biso 1.284879 Zn
Zn40 1.000000 0.811958 0.264768 0.811958 Biso 0.721159 Zn
Tm16 0.165666 0.811958 0.264768 0.811958 Biso 0.721159 Tm
Mg3 0.170964 0.997016 0.490588 0.816492 Biso 2.695554 Mg
Tm17 0.138754 0.997016 0.490588 0.816492 Biso 2.695554 Tm
Zn41 1.000000 0.733029 0.184560 0.184560 Biso 0.407695 Zn
Zn42 1.000000 1.000000 0.387041 1.000000 Biso 3.026551 Zn
Zn43 1.000000 1.000000 0.385119 0.847778 Biso 1.427155 Zn
Zn44 1.000000 0.617295 0.000000 0.121624 Biso 0.564585 Zn
Zn45 1.000000 0.610523 0.000000 0.000000 Biso 3.005544 Zn
Zn46 1.000000 0.861293 0.233158 0.367706 Biso 0.654864 Zn
Zn47 1.000000 0.808913 0.112878 0.605341 Biso 2.566464 Zn
Mg4 0.500000 0.768908 0.120978 0.384456 Biso 1.926871 Mg
Zn48 1.000000 0.887267 0.195473 0.810370 Biso 1.248690 Zn
Mg5 0.500000 0.887267 0.195473 0.810370 Biso 1.248690 Mg
Zn49 1.000000 0.803425 0.116454 0.190645 Biso 0.614275 Zn
Tm18 0.469680 0.803425 0.116454 0.190645 Biso 0.614275 Tm
Zn50 1.000000 0.749039 0.000000 0.754584 Biso 2.361133 Zn
Zn51 0.511935 1.000000 0.270519 1.000000 Biso 0.922880 Zn
Zn52 1.000000 0.771503 0.000000 0.627297 Biso 1.280207 Zn
Zn53 0.624941 1.000000 0.234658 0.765619 Biso 1.094675 Zn
Tm19 1.000000 1.000000 0.234658 0.765619 Biso 1.094675 Tm
Zn54 0.500000 0.758056 0.000000 0.508968 Biso 0.948939 Zn
Zn55 0.500000 1.000000 0.230512 0.499343 Biso 1.860005 Zn
Zn56 1.000000 0.765576 0.000000 0.235599 Biso 1.245230 Zn
Zn57 1.000000 1.000000 0.233136 0.378873 Biso 1.666270 Zn
Tm20 0.406527 1.000000 0.233136 0.378873 Biso 1.666270 Tm
Zn58 0.511977 0.739690 0.000000 0.000000 Biso 0.414413 Zn
Zn59 0.480394 0.846915 0.000000 0.888636 Biso 2.385096 Zn
Zn60 1.000000 1.000000 0.115163 0.619182 Biso 1.030945 Zn
Zn61 1.000000 0.850640 0.000000 0.386262 Biso 2.019364 Zn
Mg6 0.475444 0.850640 0.000000 0.386262 Biso 2.019364 Mg
Tm21 0.031349 0.850640 0.000000 0.386262 Biso 2.019364 Tm
Zn62 1.000000 0.858570 0.000000 0.141355 Biso 1.894516 Zn
Tm22 0.388939 0.858570 0.000000 0.141355 Biso 1.894516 Tm
Zn63 1.000000 0.882042 0.000000 0.618968 Biso 0.614957 Zn
Zn64 1.000000 1.000000 0.118643 0.379722 Biso 0.664761 Zn
Zn65 0.500312 1.000000 0.000000 0.766509 Biso 1.841315 Zn
Mg7 1.000000 1.000000 0.000000 0.766509 Biso 1.841315 Mg
Zn66 1.000000 1.000000 0.000000 0.609955 Biso 2.270990 Zn
Mg8 0.500000 1.000000 0.000000 0.609955 Biso 2.270990 Mg
Zn67 1.000000 1.000000 0.000000 0.500174 Biso 2.085001 Zn
Mg9 0.500000 1.000000 0.000000 0.500174 Biso 2.085001 Mg
Zn68 1.000000 1.000000 0.000000 0.386958 Biso 2.607626 Zn
Zn69 0.503583 1.000000 0.000000 0.234278 Biso 1.403273 Zn
Zn70 1.000000 1.000000 0.134905 0.856442 Biso 0.878666 Zn
Tm23 1.000000 1.000000 0.134905 0.856442 Biso 0.878666 Tm
Mg10 0.703684 1.000000 0.096603 0.933035 Biso 2.336364 Mg
Zn71 0.960880 1.000000 0.464566 0.534346 Biso 1.417275 Zn
Mg11 0.377860 1.000000 0.464566 0.534346 Biso 1.417275 Mg
Tm24 0.167620 1.000000 0.464566 0.534346 Biso 1.417275 Tm
Zn72 0.935329 0.529106 0.000000 0.436933 Biso 2.872285 Zn
Tm25 0.935329 0.529106 0.000000 0.436933 Biso 2.872285 Tm
