# Supplementary material for: The atomic structure of the Bergman-type icosahedral quasicrystal based on the Ammann–Kramer–Neri tiling
Source: Acta Crystallogr A Found Adv. 2020 Feb 11;76(Pt 2):180–96. doi: 10.1107/S2053273319017339 (PMC7053224; doi:10.1107/S2053273319017339)
Supplement: Supplementary file 2 [file a-76-00180-sup2.txt]

data_ZnMgTm

loop_ 
 _refln_index_h1 
 _refln_index_h2 
 _refln_index_h3
 _refln_index_h4 
 _refln_index_h5
 _refln_index_h6  
 _refln_F_obs 
 _refln_F_calc
 _refln_dExt

0	0	0	0	-1	0	1.0000	1.1144	0.9222
1	0	0	-1	0	0	0.9514	1.0792	0.9184
0	1	0	-1	0	0	0.9209	0.8426	0.8335
0	2	0	0	0	0	0.9026	0.7510	0.7914
0	0	1	0	0	2	0.4866	0.4595	0.9613
0	2	0	0	2	0	0.4389	0.4129	0.9560
0	-1	0	2	0	0	0.4360	0.4074	0.9290
0	2	0	0	0	2	0.4255	0.3744	0.8808
2	0	0	-1	-1	0	0.4178	0.4183	0.9673
0	-2	1	1	0	0	0.3881	0.3693	0.9428
-1	0	0	-1	-2	0	0.3830	0.3527	0.9130
-1	0	0	-2	0	1	0.3746	0.3498	0.9332
0	0	1	-1	0	-2	0.3715	0.3597	0.9620
0	1	-2	0	0	-1	0.3487	0.3730	0.9887
-1	1	-1	1	1	-1	0.3461	0.2980	0.9929
0	1	1	-1	1	-1	0.3389	0.3215	0.9923
1	1	0	-1	-1	0	0.2768	0.2758	0.9755
0	0	1	1	-1	-1	0.2728	0.2689	0.9688
1	0	1	1	0	0	0.2703	0.2687	0.9773
1	0	1	0	1	0	0.2396	0.2422	0.9878
1	0	-1	-1	1	0	0.2342	0.2477	0.9868
0	-1	0	2	0	-2	0.2211	0.2130	0.9550
-2	0	0	-2	-2	0	0.2180	0.2180	0.9261
0	0	0	0	3	0	0.2169	0.2074	0.9783
0	0	-2	2	0	1	0.2120	0.2095	0.9871
-1	0	0	-1	1	0	0.2095	0.2107	0.9951
1	0	2	0	-2	0	0.2077	0.2018	0.9703
-1	-2	0	0	-2	0	0.2071	0.2014	0.9796
0	2	-2	-2	0	0	0.2065	0.1978	0.9634
1	0	0	1	-1	1	0.2029	0.2270	0.9940
0	-2	0	2	1	-1	0.1998	0.1962	0.9519
0	0	-2	-2	1	1	0.1935	0.1906	0.9599
0	1	-2	0	1	2	0.1933	0.1869	0.9661
0	1	0	2	2	0	0.1894	0.1853	0.9829
0	2	1	0	-1	2	0.1886	0.1825	0.9719
0	-2	-1	0	1	2	0.1874	0.1807	0.9725
-1	1	-1	4	-1	1	0.1858	0.1848	0.9944
1	0	1	-1	-1	1	0.1856	0.1743	0.9919
0	1	2	2	1	0	0.1803	0.1743	0.9780
2	0	0	1	2	-1	0.1796	0.1744	0.9745
0	2	-2	-1	-1	0	0.1796	0.1749	0.9813
0	0	2	2	0	2	0.1759	0.1720	0.9863
0	-2	0	-1	2	1	0.1752	0.1675	0.9829
1	2	0	1	0	-2	0.1717	0.1707	0.9884
0	0	1	2	1	2	0.1681	0.1644	0.9865
1	-1	-1	-2	-1	-1	0.1645	0.1518	0.9956
0	-1	0	0	-2	2	0.1583	0.1652	0.9974
0	-3	-1	0	0	0	0.1575	0.1571	0.9824
-1	-1	0	1	1	1	0.1570	0.1502	0.9940
0	-2	-1	1	-2	0	0.1528	0.1528	0.9931
1	-1	0	-2	-2	0	0.1527	0.1454	0.9938
-2	1	0	-2	1	0	0.1494	0.1447	0.9896
-1	1	1	1	1	-1	0.1493	0.1284	0.9971
0	-1	0	1	-1	1	0.1317	0.1842	0.9993
0	1	1	-2	-1	0	0.1304	0.1275	0.9898
-1	1	0	-1	-2	0	0.1290	0.1255	0.9884
-2	0	1	0	2	-1	0.1282	0.1355	0.9964
1	1	-1	0	1	2	0.1272	0.1238	0.9869
-2	0	3	0	0	3	0.1272	0.1309	0.9971
-3	0	2	1	0	2	0.1255	0.1219	0.9992
1	0	1	1	-2	-1	0.1214	0.1180	0.9912
0	0	1	2	1	-1	0.1202	0.1179	0.9913
0	2	-2	-2	0	1	0.1194	0.1241	0.9800
-1	0	0	2	-1	-1	0.1187	0.1170	0.9942
1	-3	0	0	0	0	0.1169	0.1150	0.9948
2	2	0	1	0	2	0.1167	0.1189	0.9817
2	0	2	0	-2	-2	0.1161	0.1192	0.9804
2	1	1	0	0	-1	0.1156	0.1131	0.9933
-1	-1	1	2	1	1	0.1152	0.1066	0.9956
-1	-1	-2	0	1	-1	0.1147	0.1109	0.9909
-1	-1	1	-1	-1	2	0.1143	0.1015	0.9980
0	2	-2	-2	-1	0	0.1128	0.1145	0.9862
1	0	-1	2	-2	0	0.1124	0.1162	0.9986
0	2	-2	-1	0	-1	0.1112	0.1113	0.9964
-2	0	2	2	-2	0	0.1108	0.1083	0.9894
0	2	2	-1	0	-2	0.1085	0.1067	0.9906
0	0	0	0	-3	-2	0.1070	0.1094	0.9874
-2	2	-1	-2	0	1	0.1070	0.1088	0.9847
1	-2	1	-2	0	0	0.1061	0.1105	0.9999
-2	-1	2	0	-2	-1	0.1043	0.1085	0.9848
0	-2	0	2	1	2	0.1039	0.1031	0.9912
1	-1	1	-1	-1	3	0.1037	0.0994	0.9959
2	0	0	1	-2	-2	0.1034	0.1019	0.9936
1	0	1	0	-1	2	0.1030	0.1035	0.9965
0	0	0	-1	1	-1	0.0994	0.1629	0.9996
1	0	1	-2	0	-1	0.0983	0.1041	0.9986
0	1	0	1	-2	-1	0.0983	0.1008	0.9957
1	-1	-1	0	2	-1	0.0958	0.0929	0.9955
-2	-2	-1	-1	0	2	0.0939	0.0961	0.9903
0	3	1	-2	0	0	0.0930	0.0960	0.9893
1	1	0	2	-2	-2	0.0925	0.0894	0.9934
-2	4	0	0	2	0	0.0922	0.0886	0.9974
-2	0	3	-1	2	2	0.0886	0.0779	0.9995
-2	-1	-2	0	-1	2	0.0883	0.0856	0.9932
-3	1	-1	4	-1	1	0.0873	0.0813	0.9986
-3	1	1	1	-1	1	0.0868	0.0863	0.9977
1	-3	2	0	0	2	0.0868	0.0821	0.9984
-1	0	0	1	-1	2	0.0867	0.0687	0.9998
-1	1	-2	0	-1	-1	0.0858	0.0878	0.9975
2	1	-3	1	-1	-2	0.0845	0.0428	1.0000
2	2	2	0	1	-1	0.0843	0.0852	0.9916
1	0	0	-3	0	2	0.0841	0.0850	0.9925
1	2	-5	1	-1	-1	0.0828	0.0851	0.9976
1	-6	1	-1	-1	1	0.0827	0.0819	0.9946
0	1	-1	-1	1	1	0.0822	0.0796	0.9971
-2	2	-2	1	0	0	0.0821	0.0879	0.9984
1	-1	-2	1	0	1	0.0816	0.0826	0.9971
1	1	-1	-1	-2	0	0.0815	0.0849	0.9969
1	1	-1	-1	0	-2	0.0812	0.0892	0.9997
0	3	-2	2	0	-2	0.0793	0.0647	0.9997
2	2	0	-1	0	-2	0.0784	0.0782	0.9975
2	-1	-1	1	-4	2	0.0782	0.0803	0.9990
3	-1	-1	0	-1	1	0.0776	0.0777	0.9981
1	0	2	-2	-1	2	0.0768	0.0768	0.9958
3	0	-1	1	-1	1	0.0765	0.0733	0.9973
3	-1	0	0	0	2	0.0762	0.0727	0.9957
0	1	-3	1	0	-1	0.0758	0.0808	0.9990
2	-1	2	0	1	2	0.0756	0.0747	0.9954
2	-1	-2	2	0	-1	0.0754	0.0725	0.9968
0	-4	0	0	0	0	0.0746	0.0779	0.9946
-2	2	1	-2	3	-2	0.0743	0.0504	0.9998
1	0	0	-2	2	-2	0.0742	0.0674	0.9999
-2	0	1	1	-1	3	0.0731	0.0705	0.9996
2	1	-3	-1	1	-1	0.0723	0.0663	0.9981
0	-2	-2	0	-1	2	0.0723	0.0723	0.9968
1	0	2	2	-1	-1	0.0720	0.0728	0.9937
-1	2	-2	0	2	1	0.0714	0.0687	0.9966
2	0	0	-4	2	-2	0.0714	0.0722	0.9992
1	1	2	1	-2	-1	0.0707	0.0707	0.9935
2	1	0	2	1	1	0.0706	0.0711	0.9946
-2	2	-2	0	-2	2	0.0703	0.0701	0.9944
3	-2	-2	0	-1	0	0.0698	0.0518	0.9994
-1	-1	0	1	0	4	0.0682	0.0674	0.9978
2	0	-1	-3	0	-2	0.0679	0.0628	0.9994
-1	-1	-1	-1	-1	1	0.0677	0.0612	0.9983
0	-3	3	-3	0	3	0.0675	0.0655	0.9991
-2	2	-1	4	-1	1	0.0667	0.0693	0.9997
1	0	-4	1	-1	-2	0.0663	0.0632	0.9987
2	-1	0	2	1	1	0.0662	0.0687	0.9949
0	-4	1	0	0	0	0.0661	0.0648	0.9969
1	2	-1	0	-1	0	0.0656	0.0663	0.9986
0	-2	2	-1	-2	3	0.0654	0.0511	0.9996
1	0	2	2	1	1	0.0653	0.0653	0.9959
-1	-2	-1	-1	0	2	0.0648	0.0650	0.9968
-4	0	0	-1	0	0	0.0645	0.0670	0.9948
-2	0	0	0	0	3	0.0632	0.0596	0.9986
-1	1	-1	3	-1	1	0.0630	0.0181	1.0000
-1	3	0	1	2	1	0.0630	0.0595	0.9987
1	1	0	0	0	3	0.0626	0.0640	0.9961
2	-4	0	-1	-1	1	0.0623	0.0636	0.9991
-1	2	-2	1	1	-2	0.0622	0.0628	0.9997
-2	0	2	1	2	0	0.0620	0.0654	0.9991
4	-1	-1	-4	1	-2	0.0617	0.0498	0.9995
1	-1	-1	1	-5	1	0.0612	0.0613	0.9985
1	0	-2	1	1	-2	0.0609	0.0639	0.9986
1	0	1	2	1	2	0.0609	0.0617	0.9968
-3	-1	-1	1	-1	1	0.0605	0.0606	0.9974
2	-2	-1	2	0	2	0.0604	0.0599	0.9966
1	-5	1	0	-1	1	0.0596	0.0600	0.9978
-1	3	0	1	1	-2	0.0592	0.0591	0.9994
-3	0	3	0	-1	1	0.0585	0.0572	0.9980
-1	0	-1	2	-2	1	0.0583	0.0598	0.9998
-1	-1	3	-2	2	-1	0.0577	0.0474	0.9998
-1	1	-2	-1	1	2	0.0577	0.0592	0.9958
1	-3	3	-1	1	-1	0.0571	0.0546	0.9983
-1	-3	1	2	-1	1	0.0568	0.0576	0.9979
0	1	0	0	1	3	0.0567	0.0585	0.9971
-2	1	-2	3	1	-1	0.0564	0.0502	0.9987
-3	0	2	0	-1	2	0.0560	0.0554	0.9990
-2	-2	1	1	-1	-1	0.0560	0.0566	0.9966
0	-4	1	-1	0	1	0.0558	0.0543	0.9988
0	-3	0	-1	-3	3	0.0556	0.0536	0.9990
0	-1	1	3	0	-1	0.0552	0.0579	0.9960
0	2	0	2	2	-2	0.0551	0.0549	0.9986
-1	-3	1	-1	0	2	0.0549	0.0572	0.9991
2	2	-3	2	-1	0	0.0543	0.0481	0.9994
1	1	2	2	-1	1	0.0539	0.0514	0.9975
3	-1	0	1	-3	0	0.0539	0.0537	0.9989
3	1	0	1	0	1	0.0538	0.0542	0.9968
0	0	0	-2	4	-4	0.0537	0.0577	0.9987
-1	-2	0	-1	-2	2	0.0535	0.0549	0.9988
2	-2	1	1	-2	-1	0.0534	0.0508	0.9983
1	0	-1	-2	-1	2	0.0532	0.0528	0.9976
0	-1	2	-4	2	-1	0.0531	0.0452	0.9998
2	1	1	1	-1	-2	0.0530	0.0530	0.9973
-1	2	-1	2	2	0	0.0529	0.0529	0.9994
3	0	0	-1	-1	0	0.0526	0.0440	0.9993
-1	-2	1	2	-1	6	0.0524	0.0524	0.9984
3	-1	-1	0	-2	1	0.0524	0.0599	0.9993
2	0	-1	-2	-2	2	0.0515	0.0503	0.9976
2	2	-3	2	-2	-2	0.0513	0.0288	0.9999
-2	1	1	-1	4	-1	0.0508	0.0533	0.9996
-3	-1	2	0	-1	3	0.0507	0.0485	0.9995
0	0	0	-3	2	1	0.0507	0.0492	0.9983
1	-1	0	-2	2	1	0.0504	0.0517	0.9986
3	0	-2	0	-1	0	0.0502	0.0496	0.9995
-4	2	2	0	2	2	0.0500	0.0427	0.9997
1	-1	2	-1	-1	2	0.0499	0.0381	0.9996
2	-2	0	-2	0	0	0.0495	0.0585	0.9998
-3	1	2	1	3	0	0.0495	0.0510	0.9997
0	0	3	2	2	0	0.0492	0.0506	0.9970
-4	2	0	3	1	0	0.0492	0.0499	0.9995
2	-5	3	-1	-1	1	0.0485	0.0504	0.9990
3	-2	-2	-3	0	0	0.0483	0.0486	0.9986
-1	0	1	1	2	0	0.0478	0.0454	0.9995
1	2	-6	1	-1	-1	0.0477	0.0467	0.9986
-1	-2	3	-4	0	0	0.0476	0.0472	0.9989
0	2	2	1	1	1	0.0475	0.0463	0.9986
3	-1	1	1	-1	0	0.0473	0.0474	0.9984
-2	-1	-1	-1	-1	2	0.0472	0.0457	0.9982
-3	-2	0	1	-2	0	0.0468	0.0487	0.9970
0	3	-1	0	1	-3	0.0468	0.0631	0.9996
0	0	3	-1	3	0	0.0467	0.0474	0.9993
-1	2	0	2	1	-2	0.0465	0.0470	0.9993
0	-1	3	-2	3	-1	0.0464	0.0465	0.9997
-1	6	-1	1	1	-3	0.0462	0.0468	0.9986
-2	-1	4	-1	0	2	0.0461	0.0388	0.9997
0	-3	3	1	-1	2	0.0461	0.0458	0.9993
1	-2	1	0	-2	4	0.0460	0.0446	0.9994
0	3	-3	0	1	-1	0.0459	0.0472	0.9993
1	1	1	-2	-1	-2	0.0458	0.0451	0.9987
1	-1	1	0	3	-1	0.0458	0.0457	0.9985
1	-2	-1	0	-2	-2	0.0457	0.0458	0.9989
1	1	0	1	1	-3	0.0457	0.0454	0.9990
1	-3	1	-2	-1	2	0.0456	0.0372	0.9998
2	2	2	0	1	-2	0.0456	0.0463	0.9975
-2	3	-2	0	0	-1	0.0453	0.0415	0.9993
2	-1	-1	-1	2	0	0.0447	0.0443	0.9987
0	0	4	-2	2	2	0.0442	0.0434	0.9990
0	-3	4	1	0	2	0.0441	0.0421	0.9989
-1	1	1	-1	-1	-2	0.0441	0.0442	0.9985
2	0	-2	0	0	-3	0.0440	0.0405	0.9998
1	0	1	0	-3	0	0.0435	0.0424	0.9988
1	-3	0	0	-4	2	0.0435	0.0425	0.9998
2	-1	-2	2	1	-2	0.0434	0.0426	0.9981
-2	3	0	2	1	1	0.0433	0.0368	0.9999
-1	5	-1	1	3	-1	0.0432	0.0434	0.9993
0	-1	2	-4	1	0	0.0431	0.0432	0.9995
1	-1	-1	2	-6	2	0.0431	0.0427	0.9991
1	-1	1	1	-2	-1	0.0429	0.0429	0.9989
-5	0	2	0	1	2	0.0429	0.0435	0.9992
2	2	0	0	2	-3	0.0428	0.0377	0.9994
1	-4	1	1	-1	1	0.0427	0.0420	0.9990
1	-1	2	-3	1	-1	0.0427	0.0262	1.0000
-1	1	2	-3	1	0	0.0426	0.0387	0.9993
2	-1	1	0	1	2	0.0425	0.0408	0.9988
-1	-4	3	0	0	2	0.0424	0.0426	0.9994
-2	0	4	-1	0	3	0.0423	0.0404	0.9993
0	-2	-3	3	-2	0	0.0423	0.0413	0.9986
-2	0	-1	6	-1	1	0.0422	0.0399	0.9985
-1	-2	5	-3	1	1	0.0421	0.0429	0.9997
1	1	-2	1	1	-2	0.0419	0.0378	0.9998
2	1	1	1	1	-1	0.0418	0.0444	0.9985
0	3	1	1	3	-2	0.0417	0.0381	0.9992
3	2	-2	0	0	0	0.0415	0.0406	0.9988
-1	0	-1	-1	-3	0	0.0415	0.0413	0.9984
-1	0	2	1	2	2	0.0415	0.0426	0.9994
0	3	0	0	3	-4	0.0413	0.0408	0.9996
-1	5	-1	0	3	-1	0.0413	0.0380	0.9993
-4	2	2	1	4	0	0.0413	0.0306	0.9999
-3	2	2	-1	2	-1	0.0412	0.0291	0.9998
0	4	-1	0	0	-3	0.0411	0.0407	0.9992
0	-5	1	-2	0	0	0.0409	0.0410	0.9986
2	2	-2	-1	-2	0	0.0408	0.0400	0.9988
0	-1	1	-1	3	0	0.0408	0.0398	0.9994
-1	0	4	-2	4	-1	0.0406	0.0409	0.9997
2	-1	-4	2	-4	1	0.0402	0.0365	0.9999
1	0	2	0	3	2	0.0399	0.0410	0.9980
3	-2	1	-2	-1	1	0.0398	0.0408	0.9997
1	0	3	-2	0	0	0.0395	0.0395	0.9992
-1	3	-1	-1	-1	1	0.0395	0.0402	0.9982
4	1	-2	0	-2	-1	0.0393	0.0433	0.9993
1	-6	2	-1	0	1	0.0387	0.0377	0.9988
2	1	0	1	-2	-1	0.0385	0.0373	0.9992
-5	2	2	2	2	2	0.0384	0.0384	1.0000
-1	-1	2	-1	2	2	0.0383	0.0311	0.9998
1	-4	4	-2	1	0	0.0383	0.0368	0.9995
-3	4	0	3	0	4	0.0380	0.0350	0.9991
2	2	0	0	-3	-1	0.0379	0.0402	0.9981
-1	1	3	-1	-1	1	0.0378	0.0379	0.9988
-2	-3	6	-1	1	1	0.0378	0.0370	0.9992
4	-4	1	-2	-3	1	0.0377	0.0372	0.9999
1	-1	-3	-3	-1	0	0.0375	0.0375	0.9983
-1	-1	2	-2	4	-2	0.0375	0.0318	0.9997
-2	5	-1	2	1	-2	0.0373	0.0447	0.9996
0	3	-2	-1	-1	-3	0.0373	0.0365	0.9992
0	0	1	0	3	1	0.0372	0.0366	0.9993
2	-5	0	-2	0	-1	0.0372	0.0372	0.9990
4	-1	-4	1	-3	-2	0.0371	0.0271	0.9999
-2	0	-3	0	1	1	0.0368	0.0388	0.9980
1	-6	1	0	-1	1	0.0366	0.0369	0.9986
-1	2	3	-1	1	1	0.0364	0.0342	0.9993
1	-3	0	0	2	2	0.0364	0.0370	0.9982
1	2	1	1	-2	-2	0.0363	0.0392	0.9980
0	0	-2	1	-3	1	0.0361	0.0382	0.9997
0	2	-1	-1	-1	-2	0.0359	0.0389	0.9993
1	-1	3	-1	-2	3	0.0359	0.0353	0.9991
2	-1	-3	1	-3	0	0.0358	0.0394	0.9999
-1	1	-3	5	0	1	0.0357	0.0338	0.9992
0	-4	4	-2	0	1	0.0355	0.0357	0.9998
-3	3	1	-1	1	0	0.0351	0.0345	0.9993
2	-2	2	0	2	2	0.0351	0.0356	0.9986
-1	0	1	-2	2	-4	0.0350	0.0336	0.9993
0	-1	0	1	-4	-1	0.0350	0.0357	0.9987
1	-1	0	0	1	3	0.0350	0.0331	0.9991
2	-3	0	-4	0	0	0.0348	0.0393	0.9995
0	-2	1	-1	1	0	0.0345	0.0322	0.9999
-1	1	1	-3	0	-3	0.0344	0.0338	0.9989
0	3	-3	3	-2	-1	0.0344	0.0318	0.9999
-2	-1	1	2	1	-2	0.0343	0.0348	0.9984
-3	1	1	1	0	0	0.0343	0.0320	0.9997
-2	3	0	0	3	1	0.0342	0.0341	0.9995
-2	0	-1	0	-3	-1	0.0342	0.0344	0.9984
-1	2	-2	3	-1	0	0.0341	0.0224	1.0000
2	-2	2	-6	2	-2	0.0341	0.0341	0.9999
1	-1	-1	1	-2	-3	0.0340	0.0323	0.9991
1	0	2	-5	2	0	0.0340	0.0340	0.9993
1	1	2	2	-1	2	0.0337	0.0318	0.9990
2	1	-2	-1	2	-6	0.0335	0.0350	0.9995
3	-2	3	-1	1	-1	0.0331	0.0323	0.9991
1	1	-1	1	0	3	0.0330	0.0335	0.9990
4	-2	1	-4	-1	-2	0.0329	0.0294	0.9998
0	0	2	-5	2	1	0.0327	0.0351	0.9988
2	-6	3	-1	-2	1	0.0326	0.0325	0.9995
-2	2	-1	-2	1	1	0.0325	0.0306	0.9990
-1	1	-1	3	3	-1	0.0322	0.0337	0.9989
-4	3	-1	4	1	1	0.0322	0.0266	1.0000
0	1	0	3	2	-2	0.0321	0.0316	0.9989
0	-2	3	1	-2	0	0.0321	0.0322	0.9990
-1	0	-2	4	-1	3	0.0320	0.0282	0.9997
0	-6	1	0	-1	1	0.0320	0.0341	0.9985
3	0	-2	-3	2	-5	0.0318	0.0388	0.9999
-1	2	0	1	1	-3	0.0317	0.0311	0.9996
1	3	-2	2	0	-3	0.0315	0.0258	0.9998
1	-1	2	-1	-3	2	0.0314	0.0316	0.9994
4	4	-4	0	0	-4	0.0314	0.0259	0.9998
2	-2	0	2	-3	2	0.0312	0.0303	0.9998
2	0	-3	1	1	-1	0.0311	0.0311	0.9994
-2	0	2	0	1	4	0.0310	0.0264	0.9997
2	-2	3	-2	-1	1	0.0310	0.0311	0.9997
3	0	-2	-3	-2	-2	0.0308	0.0291	0.9997
-3	2	-1	2	3	-1	0.0308	0.0285	0.9997
-5	2	2	0	5	0	0.0308	0.0290	0.9998
0	1	0	0	-1	4	0.0307	0.0303	0.9990
3	-2	1	-1	-1	1	0.0307	0.0354	0.9997
2	1	0	-3	2	-1	0.0306	0.0283	0.9997
0	1	-1	-2	1	-2	0.0306	0.0183	0.9999
2	0	0	0	4	-1	0.0306	0.0313	0.9987
-2	3	-1	-1	-1	-1	0.0306	0.0305	0.9990
1	1	0	-4	1	0	0.0305	0.0283	0.9993
-2	-2	6	-2	2	3	0.0305	0.0277	0.9999
-1	-2	0	0	0	4	0.0305	0.0294	0.9994
0	-1	-2	0	3	-1	0.0305	0.0314	0.9988
0	0	-1	-2	3	-3	0.0305	0.0288	0.9997
0	-1	4	0	1	4	0.0301	0.0296	0.9993
-4	1	3	3	1	1	0.0301	0.0300	0.9996
1	2	2	-2	2	-1	0.0300	0.0299	0.9995
2	1	-3	1	-2	1	0.0300	0.0284	0.9998
0	2	0	3	-3	3	0.0300	0.0285	0.9995
2	1	1	1	-2	-2	0.0300	0.0316	0.9988
-2	-1	4	-3	1	2	0.0300	0.0309	0.9997
0	-3	-2	-2	-1	0	0.0299	0.0298	0.9991
0	0	3	-3	3	-1	0.0298	0.0380	0.9999
0	-2	0	-1	-4	1	0.0296	0.0308	0.9994
0	2	-1	2	-2	2	0.0295	0.0296	0.9997
3	-2	-1	-2	-1	-2	0.0295	0.0115	1.0000
0	0	2	-5	2	0	0.0294	0.0295	0.9995
0	-1	4	-4	1	0	0.0294	0.0275	0.9997
-5	3	1	1	1	3	0.0293	0.0314	0.9995
-3	4	0	0	3	-4	0.0292	0.0264	0.9998
0	3	-1	1	0	1	0.0292	0.0293	0.9996
-1	0	3	2	3	1	0.0292	0.0291	0.9992
-1	4	0	-2	3	0	0.0291	0.0300	0.9992
3	-2	1	-2	2	-3	0.0291	0.0258	0.9997
-1	0	3	-2	1	3	0.0289	0.0297	0.9995
2	-2	0	-1	-2	-1	0.0289	0.0348	0.9999
-4	2	-1	2	2	0	0.0289	0.0285	0.9998
3	-6	2	-1	-1	0	0.0288	0.0297	0.9993
2	-4	0	2	-2	0	0.0287	0.0311	0.9991
0	4	-2	0	1	-1	0.0286	0.0289	0.9997
-1	1	1	-2	1	3	0.0286	0.0297	0.9991
1	-2	2	-1	-2	-2	0.0285	0.0288	0.9992
-1	-1	-2	1	-3	1	0.0285	0.0270	0.9997
-1	-3	1	1	0	-1	0.0285	0.0293	0.9990
3	-3	2	0	-4	0	0.0284	0.0282	0.9993
0	0	0	0	-4	4	0.0284	0.0291	0.9992
2	-1	2	1	-2	2	0.0283	0.0265	0.9996
-2	3	3	3	3	3	0.0283	0.0282	0.9990
3	0	1	-6	2	-1	0.0283	0.0272	0.9993
-1	-3	2	-2	-2	2	0.0283	0.0197	0.9999
1	-5	2	-2	-1	2	0.0283	0.0339	0.9999
0	4	0	-1	4	-2	0.0282	0.0349	0.9996
4	0	-4	0	-1	0	0.0282	0.0262	0.9996
2	2	-5	1	-1	-1	0.0281	0.0294	0.9997
1	1	-4	2	-2	2	0.0281	0.0290	0.9996
-4	-4	4	0	0	5	0.0279	0.0279	0.9998
0	-3	3	0	-1	2	0.0278	0.0382	0.9998
-3	1	-3	1	2	-1	0.0278	0.0282	0.9991
-2	5	-1	0	0	0	0.0277	0.0288	0.9991
0	2	-4	1	2	-2	0.0277	0.0280	0.9996
0	2	-4	4	-2	0	0.0276	0.0255	1.0000
2	0	0	-3	3	-4	0.0275	0.0153	1.0000
2	2	-5	1	-3	0	0.0275	0.0275	0.9997
0	2	-1	2	-1	-1	0.0274	0.0354	0.9998
4	1	-2	-3	-1	-4	0.0274	0.0182	0.9999
0	3	1	2	3	-1	0.0274	0.0271	0.9994
-1	1	3	-1	-1	0	0.0274	0.0286	0.9993
2	-1	1	1	1	-3	0.0274	0.0288	0.9989
2	-3	2	2	-3	3	0.0274	0.0242	0.9997
-1	0	-1	-2	4	-4	0.0273	0.0274	0.9994
2	2	-5	2	-1	-3	0.0273	0.0371	0.9999
2	-5	2	1	-3	3	0.0273	0.0275	0.9998
3	0	-2	0	1	-1	0.0272	0.0278	0.9996
4	-3	-1	-1	0	-2	0.0272	0.0252	0.9997
4	-1	-4	2	-2	0	0.0271	0.0248	0.9997
-4	2	4	0	2	1	0.0271	0.0255	0.9998
-1	0	1	2	-4	4	0.0271	0.0269	0.9997
-2	0	3	-2	-1	2	0.0270	0.0277	0.9994
0	-1	1	0	-4	2	0.0270	0.0243	0.9997
0	2	-3	-2	2	0	0.0269	0.0282	0.9990
2	-2	2	-6	1	-1	0.0269	0.0265	0.9998
-1	6	-3	2	1	-1	0.0269	0.0250	0.9998
1	0	-1	2	3	-1	0.0268	0.0267	0.9991
-2	2	-2	1	-2	2	0.0268	0.0208	0.9997
-3	1	0	-1	5	-3	0.0267	0.0268	0.9995
2	2	-2	0	0	-2	0.0266	0.0267	0.9999
0	-3	0	4	-4	4	0.0266	0.0196	0.9999
-2	0	3	-3	3	-2	0.0265	0.0156	1.0000
4	1	-1	0	1	-3	0.0265	0.0267	0.9995
-2	-1	4	-1	-1	2	0.0264	0.0245	0.9997
-3	1	-2	1	-1	3	0.0264	0.0283	0.9993
0	1	-2	-3	1	-6	0.0263	0.0272	0.9992
2	1	-4	1	-2	-2	0.0263	0.0026	1.0000
-2	5	-2	2	3	-1	0.0262	0.0283	0.9999
3	0	-2	2	-4	1	0.0261	0.0192	0.9999
-2	-1	4	-1	4	0	0.0261	0.0263	0.9998
3	-2	-2	-1	1	-1	0.0261	0.0267	0.9996
1	-3	1	-2	-2	-1	0.0260	0.0282	0.9997
1	-2	-1	-4	0	0	0.0259	0.0273	0.9994
1	-1	-1	-3	-3	0	0.0259	0.0261	0.9993
-4	0	2	2	4	0	0.0259	0.0267	0.9994
1	-1	1	1	1	-1	0.0258	0.0261	0.9996
2	-6	3	-1	-1	2	0.0258	0.0263	0.9997
-1	2	-4	2	1	-2	0.0257	0.0247	0.9997
-2	1	1	-3	1	-2	0.0255	0.0267	0.9995
-3	-3	1	0	0	4	0.0255	0.0222	0.9997
-2	5	0	0	3	0	0.0254	0.0261	0.9996
2	-6	1	-2	-2	2	0.0254	0.0347	0.9997
2	1	-4	-1	1	-2	0.0254	0.0223	0.9998
2	0	-2	3	-4	-1	0.0253	0.0229	0.9998
1	1	-1	1	-3	3	0.0253	0.0249	0.9996
-2	3	2	2	3	3	0.0253	0.0253	0.9994
1	3	-3	3	2	0	0.0252	0.0273	0.9993
-2	1	0	-1	5	-2	0.0252	0.0250	0.9997
-4	1	-1	2	-1	1	0.0252	0.0250	0.9997
1	0	0	3	-1	-1	0.0252	0.0249	0.9995
-4	3	1	-1	2	-2	0.0252	0.0247	0.9996
-1	-1	-1	-1	-3	3	0.0252	0.0264	0.9993
-1	4	-3	2	-1	0	0.0250	0.0254	0.9998
-3	2	2	0	-2	3	0.0250	0.0246	0.9992
-1	-4	1	2	-2	4	0.0250	0.0235	0.9998
-1	-1	-3	3	-4	1	0.0250	0.0245	0.9997
0	3	-3	3	-4	-1	0.0248	0.0253	0.9996
2	-3	0	-2	-3	0	0.0248	0.0262	0.9999
1	-1	0	-4	0	-4	0.0248	0.0260	0.9996
2	-3	3	-2	-2	2	0.0247	0.0149	0.9999
0	-1	1	1	-3	6	0.0247	0.0247	0.9995
3	-1	-1	-1	2	-5	0.0246	0.0231	0.9996
-3	1	1	0	5	-2	0.0246	0.0245	0.9997
4	-1	1	0	0	0	0.0246	0.0230	0.9995
-3	4	0	4	0	4	0.0246	0.0252	0.9996
-1	0	-2	2	-5	2	0.0246	0.0245	0.9997
-1	-3	3	0	-3	4	0.0246	0.0264	0.9999
-4	2	3	-2	3	2	0.0244	0.0222	0.9997
0	-2	2	2	-3	5	0.0244	0.0224	0.9999
2	-3	3	-2	0	2	0.0244	0.0220	0.9999
-4	0	0	0	1	1	0.0244	0.0172	0.9998
-3	3	-3	5	-3	3	0.0243	0.0243	0.9999
-2	2	2	-1	6	-3	0.0243	0.0268	0.9998
-3	4	0	3	3	1	0.0243	0.0217	0.9999
-2	5	-3	2	2	-3	0.0242	0.0101	1.0000
-2	4	1	-2	3	0	0.0242	0.0264	0.9995
1	1	-6	3	-1	-3	0.0242	0.0261	0.9995
4	-3	-3	-1	-4	-1	0.0241	0.0207	1.0000
3	0	-3	1	-4	-3	0.0241	0.0233	0.9998
-2	1	-2	4	-1	3	0.0241	0.0290	0.9998
-1	4	-1	2	3	-1	0.0240	0.0236	0.9998
1	0	-4	1	-3	-3	0.0240	0.0218	0.9997
-1	6	-2	2	2	0	0.0240	0.0229	0.9996
-2	3	3	-2	5	-2	0.0240	0.0226	0.9999
0	1	2	-1	0	3	0.0239	0.0240	0.9995
0	2	0	3	-1	-2	0.0239	0.0235	0.9995
2	-1	-2	1	-1	-2	0.0238	0.0258	0.9998
3	-1	1	-6	1	0	0.0238	0.0227	0.9995
-4	-1	2	-2	2	2	0.0238	0.0244	0.9996
1	-5	2	1	-1	1	0.0237	0.0242	0.9994
0	-4	-1	-1	1	0	0.0236	0.0236	0.9993
1	-1	-1	1	2	1	0.0236	0.0271	0.9993
-2	2	0	3	1	3	0.0236	0.0246	0.9998
2	-2	-1	2	-2	3	0.0236	0.0192	0.9999
2	-5	1	0	-2	2	0.0236	0.0240	0.9998
-2	1	1	1	4	-2	0.0235	0.0189	0.9998
-3	2	5	-2	3	2	0.0235	0.0223	0.9997
-4	1	1	1	1	0	0.0235	0.0212	0.9999
-2	3	-3	5	0	0	0.0235	0.0235	0.9999
-1	0	1	-3	5	-3	0.0235	0.0234	0.9998
-1	1	-1	1	-2	-2	0.0234	0.0213	0.9997
-2	3	-1	5	-1	-1	0.0234	0.0217	0.9997
2	-5	2	-1	0	0	0.0233	0.0220	0.9997
2	1	1	-2	4	-3	0.0233	0.0231	0.9998
-1	-3	2	2	-2	1	0.0233	0.0236	0.9996
2	1	0	3	0	1	0.0233	0.0228	0.9994
-2	2	-3	6	-1	1	0.0232	0.0251	0.9998
3	-1	1	-2	-3	0	0.0231	0.0235	0.9997
-2	0	-2	6	-1	1	0.0231	0.0220	0.9996
-1	-1	2	0	-2	6	0.0231	0.0211	0.9996
5	-3	-2	-1	-1	-2	0.0231	0.0222	0.9998
3	3	-3	-1	1	-2	0.0231	0.0229	0.9997
-2	1	1	-3	2	-3	0.0231	0.0269	0.9996
0	4	-4	1	0	1	0.0231	0.0236	0.9994
2	1	-1	-4	1	-1	0.0230	0.0218	0.9997
-4	2	-2	2	2	0	0.0230	0.0247	0.9996
1	-3	0	2	-1	3	0.0230	0.0237	0.9997
2	1	-2	2	-3	1	0.0230	0.0181	0.9999
1	0	-3	-1	-3	2	0.0229	0.0228	0.9995
-1	0	2	2	2	2	0.0229	0.0229	0.9997
-5	0	3	1	1	3	0.0229	0.0230	0.9999
0	0	-2	-3	3	-1	0.0229	0.0237	0.9994
-3	-1	4	2	1	4	0.0228	0.0232	0.9999
-3	-2	1	-1	2	3	0.0228	0.0239	0.9995
3	-1	1	-2	1	-4	0.0228	0.0219	0.9998
2	-5	2	0	-1	1	0.0228	0.0227	0.9997
0	0	2	-2	1	3	0.0228	0.0231	0.9996
0	1	3	0	3	-1	0.0228	0.0215	0.9997
2	2	-4	4	-2	-1	0.0228	0.0215	0.9999
-4	-2	0	4	0	2	0.0227	0.0237	0.9993
-1	-1	2	-1	-2	6	0.0227	0.0237	0.9993
-1	1	-1	-3	1	-2	0.0227	0.0228	0.9997
-2	6	-1	2	3	-2	0.0227	0.0201	0.9999
1	2	-4	2	1	0	0.0227	0.0228	0.9996
-2	-2	5	-1	0	3	0.0227	0.0188	0.9999
-2	-3	0	0	1	1	0.0226	0.0221	0.9995
2	0	-4	-1	-2	1	0.0226	0.0240	0.9995
1	-1	-1	-1	3	-4	0.0226	0.0224	0.9996
-1	2	-3	3	-2	-1	0.0225	0.0222	0.9999
2	0	-1	-3	0	-1	0.0225	0.0201	0.9999
-4	-2	3	-1	1	2	0.0225	0.0227	0.9998
1	3	-2	1	3	-2	0.0225	0.0213	0.9998
0	-3	3	-3	4	0	0.0225	0.0222	0.9998
2	-2	0	1	-3	3	0.0224	0.0267	0.9999
3	-1	0	-4	-1	1	0.0223	0.0207	0.9996
-3	3	-3	2	-2	2	0.0223	0.0216	0.9996
0	-5	1	1	-1	2	0.0223	0.0216	0.9996
3	1	2	-2	2	0	0.0222	0.0222	0.9994
2	1	-2	3	-2	0	0.0222	0.0223	0.9999
-2	1	-1	5	-1	2	0.0222	0.0231	0.9999
0	2	2	-1	5	0	0.0222	0.0214	0.9996
2	3	-3	0	-1	-2	0.0222	0.0233	0.9999
1	4	-4	0	4	-4	0.0222	0.0179	0.9999
-3	-1	0	-1	2	3	0.0221	0.0221	0.9994
0	-1	3	-3	-1	-1	0.0221	0.0210	0.9997
4	-3	-1	0	-1	-2	0.0220	0.0204	0.9998
0	0	2	-4	2	-1	0.0220	0.0199	0.9999
-4	2	0	0	4	1	0.0220	0.0227	0.9997
1	2	1	-1	2	-1	0.0220	0.0220	0.9998
-2	4	2	0	3	0	0.0219	0.0198	0.9998
2	-5	-1	0	-1	-1	0.0219	0.0226	0.9994
1	0	1	0	-3	3	0.0218	0.0223	0.9997
1	1	0	-3	3	-3	0.0218	0.0192	1.0000
-2	3	3	-1	2	-2	0.0218	0.0213	0.9997
-3	-1	4	1	1	1	0.0218	0.0218	0.9998
-2	1	0	-1	3	1	0.0217	0.0230	0.9998
-3	0	0	4	-3	3	0.0217	0.0270	0.9999
-2	0	0	-4	3	-2	0.0217	0.0223	0.9996
2	-3	-2	-3	-2	0	0.0217	0.0224	0.9997
-3	-2	1	-2	1	3	0.0217	0.0219	0.9995
-3	-2	-1	0	1	1	0.0217	0.0227	0.9993
-1	-1	2	-2	5	-1	0.0216	0.0196	0.9998
-1	1	4	-2	1	2	0.0215	0.0214	0.9997
0	1	-1	4	0	3	0.0215	0.0198	0.9997
2	2	1	-4	0	-3	0.0215	0.0207	0.9995
-2	1	-2	2	-2	2	0.0215	0.0214	0.9999
-1	2	-3	6	-2	1	0.0215	0.0218	0.9999
-3	-2	-1	3	0	1	0.0215	0.0216	0.9994
-2	0	-1	4	0	1	0.0215	0.0205	0.9998
-5	2	-1	4	1	2	0.0214	0.0166	0.9999
-6	1	0	3	0	1	0.0214	0.0228	0.9995
-1	-4	0	1	0	4	0.0214	0.0209	0.9995
0	0	5	-5	5	0	0.0214	0.0086	1.0000
0	0	0	0	-3	5	0.0214	0.0203	0.9995
2	-2	-2	2	-4	2	0.0214	0.0119	1.0000
-2	-4	2	-3	0	1	0.0213	0.0205	0.9996
4	0	-2	0	1	0	0.0213	0.0210	0.9995
2	3	-1	2	-2	-1	0.0213	0.0212	0.9996
-2	2	3	0	1	4	0.0212	0.0208	0.9996
-3	-1	2	1	-2	5	0.0212	0.0256	0.9998
-2	1	2	-1	2	2	0.0211	0.0202	0.9999
1	-6	1	-3	-3	0	0.0211	0.0209	0.9996
-1	2	3	1	-1	0	0.0211	0.0203	0.9995
-2	-2	3	2	-2	5	0.0211	0.0280	1.0000
2	3	0	-1	3	-3	0.0210	0.0198	0.9998
-3	2	3	-2	4	0	0.0209	0.0315	0.9999
1	-1	-1	4	-4	2	0.0209	0.0210	0.9999
-3	1	1	-1	0	4	0.0209	0.0207	0.9995
-1	-1	0	0	-3	6	0.0208	0.0219	0.9994
0	4	-4	2	0	-4	0.0208	0.0176	1.0000
-3	1	3	-1	5	-1	0.0208	0.0210	0.9999
0	6	-3	2	2	-3	0.0208	0.0180	0.9999
1	1	-3	-2	3	-5	0.0207	0.0237	0.9998
-3	-1	1	2	-2	3	0.0207	0.0201	0.9999
-1	-1	1	-2	-1	2	0.0207	0.0165	0.9999
1	-4	1	-3	-3	-1	0.0207	0.0190	0.9997
1	1	-2	1	3	-5	0.0207	0.0190	0.9996
0	0	-2	3	0	1	0.0207	0.0212	0.9998
3	-3	2	0	-1	0	0.0207	0.0218	0.9997
-3	0	0	2	-3	4	0.0206	0.0157	0.9999
1	-4	-1	2	-2	1	0.0206	0.0171	0.9998
-1	-4	2	-3	0	-2	0.0206	0.0207	0.9995
0	-3	3	0	-4	2	0.0206	0.0172	0.9998
1	-2	-3	-3	-2	-2	0.0206	0.0207	0.9995
-1	1	1	2	-1	5	0.0206	0.0184	0.9998
1	3	-1	0	2	-4	0.0206	0.0205	0.9999
2	-1	-4	-3	-1	-2	0.0205	0.0204	0.9996
-1	-2	3	-3	5	-2	0.0205	0.0201	0.9998
4	1	-3	1	-2	-2	0.0205	0.0167	0.9999
-5	3	3	1	0	1	0.0205	0.0194	0.9997
1	0	-3	-1	3	-6	0.0204	0.0211	0.9995
0	0	2	-3	3	-2	0.0204	0.0475	1.0000
-3	-3	2	1	-3	2	0.0203	0.0211	0.9996
-3	1	1	-1	-2	1	0.0203	0.0225	0.9994
-2	0	2	0	3	2	0.0203	0.0227	0.9999
1	0	-3	1	-3	2	0.0201	0.0208	0.9999
-4	2	0	4	0	3	0.0201	0.0119	1.0000
1	-4	2	-2	2	-1	0.0201	0.0202	0.9998
1	-6	3	-1	0	2	0.0201	0.0194	0.9998
1	-3	1	1	0	0	0.0200	0.0183	0.9998
4	0	-3	1	-4	-4	0.0200	0.0197	0.9997
-1	1	-3	6	-1	-1	0.0200	0.0201	0.9996
-3	1	4	0	0	0	0.0199	0.0198	0.9996
0	2	-1	0	1	-3	0.0199	0.0121	1.0000
-1	1	4	0	2	2	0.0199	0.0195	0.9998
-5	-1	1	3	2	1	0.0198	0.0215	0.9994
-1	1	-1	1	-1	4	0.0198	0.0161	0.9998
5	-5	-1	-3	-2	-1	0.0198	0.0067	1.0000
-3	0	1	-1	3	1	0.0198	0.0193	0.9999
2	-1	1	0	3	0	0.0198	0.0206	0.9995
1	-1	-1	1	-2	1	0.0198	0.0371	1.0000
2	1	0	3	-2	-2	0.0198	0.0204	0.9995
0	1	0	-1	5	-5	0.0197	0.0169	0.9998
-1	0	2	-1	-3	1	0.0197	0.0187	0.9996
0	-5	1	0	0	0	0.0197	0.0218	0.9994
0	1	-3	1	-4	-2	0.0197	0.0202	0.9996
2	-2	1	-2	-2	4	0.0197	0.0191	0.9997
3	1	-4	2	-4	-2	0.0197	0.0120	1.0000
1	3	1	-1	1	1	0.0197	0.0221	0.9994
-4	0	3	0	2	-2	0.0197	0.0188	0.9996
-1	0	1	-3	0	-3	0.0196	0.0188	0.9997
-3	3	-1	3	2	2	0.0196	0.0193	0.9999
-1	0	0	1	-3	6	0.0196	0.0197	0.9996
2	0	-2	-1	3	-5	0.0196	0.0196	0.9998
3	2	-5	0	-1	-3	0.0196	0.0190	1.0000
-2	2	-1	5	1	-1	0.0196	0.0202	0.9997
-2	2	0	2	-1	2	0.0195	0.0196	0.9999
2	-3	2	-3	1	-1	0.0195	0.0180	1.0000
-2	1	-1	-1	1	3	0.0195	0.0199	0.9995
4	-1	1	-4	1	-1	0.0195	0.0134	0.9999
-3	1	3	-1	1	4	0.0194	0.0182	0.9998
0	-1	-2	1	0	4	0.0194	0.0199	0.9995
2	-2	0	-1	-2	4	0.0194	0.0179	0.9998
4	-5	1	-5	-1	-1	0.0194	0.0165	1.0000
-4	3	3	1	4	2	0.0194	0.0159	0.9999
3	2	-3	2	-1	-3	0.0193	0.0188	0.9999
1	1	0	-5	0	-1	0.0193	0.0209	0.9994
1	-2	3	-3	1	-2	0.0193	0.0200	0.9999
2	-4	0	0	0	2	0.0192	0.0160	0.9998
-1	0	0	3	-1	4	0.0192	0.0144	0.9999
-1	1	-2	4	1	-2	0.0192	0.0187	0.9997
0	4	-4	1	1	-4	0.0192	0.0073	1.0000
2	-4	4	-2	-2	2	0.0191	0.0195	0.9999
2	-2	3	-2	-1	3	0.0191	0.0205	0.9998
3	0	-4	-1	-4	-1	0.0190	0.0158	0.9999
4	-1	-3	0	0	-4	0.0189	0.0177	0.9998
-3	-1	3	1	4	-1	0.0189	0.0188	0.9996
-1	-1	-3	2	-2	4	0.0189	0.0191	0.9997
-3	4	-3	3	4	-3	0.0189	0.0181	0.9998
3	-1	-1	-4	1	-2	0.0189	0.0194	0.9999
-3	3	-2	3	-2	2	0.0189	0.0123	1.0000
-1	2	0	-3	3	-1	0.0189	0.0171	0.9999
3	0	-2	-3	-2	0	0.0189	0.0191	0.9997
-2	3	1	-3	1	-3	0.0188	0.0196	0.9996
-2	3	-2	2	0	-4	0.0188	0.0165	0.9998
1	-5	0	-1	0	-1	0.0187	0.0188	0.9996
-2	3	-1	3	2	-3	0.0187	0.0186	0.9998
-4	2	0	4	4	0	0.0187	0.0182	0.9997
2	1	-3	1	-4	2	0.0187	0.0171	0.9998
0	-3	4	-2	-2	3	0.0187	0.0186	0.9999
1	1	3	-3	3	-3	0.0186	0.0164	0.9999
-1	1	4	-4	4	1	0.0186	0.0168	0.9998
0	-4	1	-1	1	-1	0.0186	0.0173	0.9997
0	1	-1	1	-2	5	0.0186	0.0194	0.9995
6	-1	-2	-3	-2	0	0.0186	0.0180	0.9997
0	0	-2	0	-3	3	0.0185	0.0165	0.9998
1	0	3	-1	1	2	0.0185	0.0195	0.9997
-3	-2	3	2	-2	2	0.0185	0.0172	0.9998
0	-1	1	-1	-2	5	0.0185	0.0181	0.9997
-3	-2	2	-3	2	2	0.0185	0.0171	0.9998
-3	3	-3	3	-3	3	0.0185	0.0173	0.9998
-2	1	-3	6	-2	0	0.0184	0.0175	0.9998
-2	2	4	0	2	0	0.0184	0.0174	0.9998
-2	-1	0	2	-1	5	0.0184	0.0176	0.9999
1	-2	1	-2	-4	2	0.0184	0.0184	0.9998
2	0	1	-6	2	-2	0.0183	0.0174	0.9998
3	2	-1	1	-2	0	0.0183	0.0176	0.9998
5	-6	-1	-2	-2	-1	0.0183	0.0150	0.9999
2	1	-3	-2	3	-1	0.0183	0.0190	0.9996
3	-1	-1	-2	-1	-4	0.0183	0.0179	0.9999
0	-2	-4	3	-2	-1	0.0183	0.0191	0.9995
2	2	1	-4	2	-4	0.0182	0.0183	0.9999
3	3	-1	-1	-1	-1	0.0182	0.0170	0.9997
-3	2	-3	2	3	-3	0.0181	0.0192	0.9996
4	-2	-1	-1	-4	2	0.0181	0.0172	0.9999
1	-1	2	-1	-3	0	0.0181	0.0158	0.9998
-4	-2	3	-1	0	2	0.0181	0.0180	0.9998
-1	0	3	-4	0	2	0.0180	0.0172	0.9997
-1	1	-4	2	1	-2	0.0180	0.0147	0.9998
-3	1	-1	3	-3	3	0.0179	0.0192	0.9999
3	-4	-4	1	-4	0	0.0179	0.0199	0.9998
2	-4	0	2	-3	2	0.0179	0.0163	0.9999
2	-2	0	0	-4	4	0.0179	0.0193	0.9998
-2	2	-2	1	-3	3	0.0179	0.0175	0.9997
-2	0	-2	6	-1	0	0.0178	0.0184	0.9996
-3	-4	5	0	0	3	0.0178	0.0183	0.9999
0	2	0	3	0	-3	0.0178	0.0184	0.9996
-5	-1	1	2	-2	2	0.0178	0.0164	0.9997
2	-3	1	-2	3	-4	0.0178	0.0176	0.9996
-1	-2	0	5	-2	2	0.0178	0.0191	0.9997
4	-2	-5	2	-3	-2	0.0178	0.0184	0.9998
-1	-2	2	-3	1	3	0.0178	0.0165	0.9999
5	-1	-3	-2	-3	1	0.0177	0.0182	0.9997
-3	1	0	4	0	3	0.0177	0.0120	1.0000
-3	2	2	3	-3	3	0.0176	0.0161	0.9998
0	1	-4	-1	-2	-4	0.0176	0.0178	0.9996
2	1	-5	4	-4	1	0.0176	0.0064	1.0000
1	-2	-2	1	-4	0	0.0176	0.0134	0.9999
-2	2	-1	2	4	-3	0.0175	0.0176	0.9998
4	-5	2	-5	0	0	0.0175	0.0127	1.0000
1	0	2	1	-1	4	0.0175	0.0166	0.9997
-1	0	0	-4	4	0	0.0175	0.0174	0.9997
4	1	-4	3	-3	1	0.0175	0.0189	0.9998
1	1	-1	2	0	-1	0.0174	0.0201	0.9999
-2	-2	6	-3	2	3	0.0174	0.0190	1.0000
3	-3	1	-3	-1	-1	0.0174	0.0299	1.0000
-1	1	2	-1	1	4	0.0173	0.0161	0.9997
2	0	-1	-3	-2	-2	0.0173	0.0163	0.9999
3	-2	0	-3	-1	2	0.0173	0.0170	0.9998
-1	0	0	-2	5	-4	0.0173	0.0181	0.9998
-1	-1	-3	5	-2	1	0.0173	0.0168	0.9998
-1	2	-4	0	-1	-4	0.0173	0.0183	0.9997
-5	0	0	4	-4	4	0.0173	0.0152	0.9998
4	-5	0	0	-2	-1	0.0173	0.0159	0.9998
3	-4	0	-1	-2	-2	0.0172	0.0173	0.9998
2	-4	1	-1	0	2	0.0172	0.0163	0.9999
5	-1	-3	-1	-2	-2	0.0172	0.0195	1.0000
0	0	0	-1	3	-1	0.0171	0.0166	0.9999
2	2	0	2	-3	0	0.0171	0.0157	0.9997
0	6	-3	2	2	-2	0.0171	0.0191	0.9999
-2	2	-3	2	-1	-1	0.0170	0.0132	0.9999
-3	2	-2	2	2	-2	0.0170	0.0185	0.9998
-2	3	-1	2	1	-4	0.0170	0.0161	0.9998
3	-1	-3	1	-2	3	0.0170	0.0165	0.9997
-1	5	-1	-2	4	-4	0.0170	0.0087	1.0000
-1	-2	1	-1	3	2	0.0170	0.0179	0.9997
-2	2	-2	5	1	-1	0.0170	0.0157	0.9998
-3	1	1	1	5	-3	0.0170	0.0169	0.9997
0	0	-4	4	0	-2	0.0170	0.0174	0.9996
1	2	-5	2	0	-3	0.0170	0.0169	0.9999
2	1	-3	2	-1	0	0.0169	0.0213	0.9999
2	-2	0	-1	3	-3	0.0169	0.0167	0.9997
-2	0	-3	5	-3	3	0.0169	0.0236	0.9999
4	-4	0	-3	1	-3	0.0169	0.0168	0.9999
2	1	-3	-2	-1	-3	0.0169	0.0154	0.9999
2	1	-2	-2	2	-1	0.0169	0.0160	0.9999
3	-4	2	0	-1	3	0.0169	0.0179	0.9998
-2	1	2	-4	4	0	0.0169	0.0169	0.9999
0	-5	2	-2	0	2	0.0169	0.0238	0.9998
1	3	-4	3	-1	-1	0.0168	0.0173	1.0000
-3	1	2	0	6	-3	0.0168	0.0167	0.9998
-1	1	-3	2	3	-2	0.0168	0.0176	0.9997
-1	2	-2	5	0	-1	0.0168	0.0163	0.9998
1	-1	0	-3	2	-2	0.0168	0.0105	1.0000
0	-5	5	-1	-1	3	0.0168	0.0102	1.0000
-3	0	-1	-1	0	2	0.0168	0.0182	0.9996
-2	-2	0	-3	-1	1	0.0168	0.0165	0.9996
-4	0	0	4	2	1	0.0168	0.0169	0.9997
6	-1	-2	-4	-2	-1	0.0168	0.0153	0.9998
-2	1	2	0	0	4	0.0167	0.0182	0.9998
-2	-4	3	0	2	1	0.0167	0.0154	0.9998
-2	-1	2	-3	5	-2	0.0167	0.0167	0.9999
-1	-1	-1	3	-1	3	0.0167	0.0178	0.9999
3	2	-2	3	-1	-2	0.0167	0.0157	0.9998
-6	2	1	2	-1	1	0.0167	0.0162	0.9997
4	-2	-2	-4	2	-5	0.0167	0.0166	0.9999
-2	2	-3	4	1	-1	0.0166	0.0166	0.9999
-1	3	-3	0	-2	-2	0.0166	0.0176	0.9997
2	-6	2	-1	0	0	0.0166	0.0166	0.9997
4	0	-1	1	-2	2	0.0166	0.0176	0.9997
-1	1	-4	1	-3	-3	0.0166	0.0180	0.9996
2	0	-4	-1	-1	-5	0.0166	0.0177	0.9998
1	0	-2	-2	3	-3	0.0166	0.0148	0.9999
-2	-2	4	-4	4	-2	0.0166	0.0165	0.9999
1	3	-6	0	-2	-3	0.0165	0.0150	0.9999
3	1	-1	3	-3	-1	0.0165	0.0163	0.9998
-1	6	-2	-1	3	-1	0.0164	0.0164	0.9997
0	0	-1	-4	-1	-1	0.0164	0.0163	0.9997
3	-1	-1	-2	-1	2	0.0164	0.0158	0.9998
1	-2	-2	-2	2	-2	0.0164	0.0178	0.9997
-4	4	0	3	1	1	0.0164	0.0294	1.0000
-1	-1	-1	2	1	3	0.0164	0.0158	0.9998
1	1	-3	1	3	-6	0.0164	0.0170	0.9996
-1	1	-2	5	0	-1	0.0164	0.0170	0.9997
2	-4	2	-2	2	-3	0.0164	0.0167	0.9997
0	4	-4	3	1	-3	0.0163	0.0071	1.0000
0	-2	0	4	-3	3	0.0163	0.0140	0.9999
-4	-1	0	0	1	4	0.0163	0.0168	0.9997
-1	0	-4	5	-3	4	0.0162	0.0153	0.9999
3	-1	1	1	-2	0	0.0162	0.0150	0.9998
0	-5	0	2	-2	2	0.0162	0.0158	0.9998
0	-1	-3	-1	-1	-2	0.0162	0.0145	0.9998
0	2	1	1	0	3	0.0162	0.0141	0.9998
-3	-1	5	1	1	1	0.0162	0.0141	0.9999
2	-4	-2	2	-3	1	0.0161	0.0160	0.9999
2	3	-1	0	2	-2	0.0161	0.0166	0.9999
-1	0	-3	6	-2	1	0.0161	0.0158	0.9998
-4	3	0	0	5	-2	0.0160	0.0129	1.0000
1	3	-1	-3	1	-2	0.0160	0.0171	0.9998
1	2	-4	2	-4	2	0.0160	0.0170	0.9998
0	0	0	-4	1	-5	0.0160	0.0152	0.9998
0	0	-1	-4	0	-5	0.0160	0.0149	0.9997
-1	-1	0	-1	-2	4	0.0160	0.0167	0.9998
-3	5	-2	0	2	-1	0.0160	0.0161	0.9999
-3	3	2	1	2	4	0.0160	0.0152	0.9998
3	-1	-4	4	-4	0	0.0160	0.0153	0.9999
3	-1	-5	4	-3	0	0.0160	0.0153	0.9999
2	2	-2	1	-2	-1	0.0159	0.0203	0.9999
0	0	0	-4	0	-5	0.0159	0.0147	0.9997
-5	0	2	1	-2	2	0.0159	0.0159	0.9997
-3	0	4	-2	0	1	0.0159	0.0153	0.9998
-1	-4	3	-3	4	-1	0.0159	0.0177	0.9997
2	-3	0	1	-4	2	0.0159	0.0215	1.0000
-3	3	3	2	2	3	0.0159	0.0181	0.9998
3	-3	3	-4	3	-3	0.0158	0.0198	0.9998
1	1	1	-2	4	0	0.0158	0.0138	0.9999
3	-1	-3	0	1	-5	0.0158	0.0162	0.9998
2	3	-5	1	-3	1	0.0158	0.0158	0.9997
0	2	-5	5	-3	0	0.0158	0.0130	1.0000
3	-6	0	-1	-2	1	0.0158	0.0157	0.9999
-3	-3	0	0	-3	3	0.0157	0.0158	0.9997
0	2	-4	5	-1	-1	0.0157	0.0137	0.9999
-4	1	0	1	0	-1	0.0157	0.0149	0.9998
2	1	0	0	1	-3	0.0157	0.0119	0.9999
3	-3	2	-3	3	-3	0.0157	0.0170	0.9998
-4	-2	1	3	-2	2	0.0157	0.0149	0.9998
-4	0	1	3	0	1	0.0157	0.0128	0.9999
-1	2	-4	4	1	0	0.0157	0.0182	0.9998
2	0	-3	-1	3	-1	0.0156	0.0159	0.9997
-5	2	3	0	2	3	0.0156	0.0146	0.9999
-1	-4	0	5	-3	3	0.0156	0.0173	0.9996
0	1	-5	3	0	-3	0.0156	0.0156	0.9998
-2	-3	5	-1	3	0	0.0156	0.0143	0.9999
-2	1	3	-1	6	-3	0.0156	0.0171	0.9998
-3	4	-2	0	2	1	0.0156	0.0163	0.9997
-2	0	3	-4	1	3	0.0156	0.0155	0.9997
2	-4	-2	-2	-3	-2	0.0156	0.0155	0.9998
-3	-3	2	-3	1	3	0.0155	0.0171	0.9997
0	4	-3	-2	2	-2	0.0155	0.0158	0.9998
3	-3	0	-4	2	-3	0.0155	0.0139	0.9999
3	1	-2	-4	0	-2	0.0155	0.0148	0.9999
2	1	-1	-1	4	-6	0.0155	0.0138	0.9999
0	-3	3	-1	-1	1	0.0155	0.0065	1.0000
-2	-2	2	-2	3	0	0.0154	0.0150	0.9999
2	-3	1	-3	1	-1	0.0154	0.0124	1.0000
2	-1	-2	0	2	-5	0.0154	0.0161	0.9997
2	-1	-1	-1	3	-6	0.0154	0.0156	0.9997
1	2	-3	2	2	-2	0.0154	0.0160	0.9999
-2	6	-2	-1	3	-1	0.0154	0.0159	0.9997
0	0	3	-5	2	2	0.0154	0.0161	0.9997
2	-3	0	-2	1	-3	0.0154	0.0150	0.9999
1	-3	3	-3	0	3	0.0153	0.0132	1.0000
3	-3	-2	-2	-3	4	0.0153	0.0158	0.9997
-4	0	0	2	-4	2	0.0153	0.0159	0.9997
-3	3	-2	6	0	1	0.0153	0.0163	0.9999
-3	4	2	0	0	2	0.0153	0.0155	0.9997
1	-5	1	-1	1	-1	0.0153	0.0161	0.9997
-1	-4	2	-2	1	4	0.0152	0.0143	0.9999
-2	0	2	-2	6	-3	0.0152	0.0151	0.9999
4	-4	-1	-4	-4	1	0.0152	0.0127	0.9999
1	-5	5	-2	1	1	0.0152	0.0142	0.9999
3	-4	0	-5	-1	-4	0.0152	0.0140	0.9999
4	1	-4	-1	-4	1	0.0152	0.0151	0.9997
-2	0	4	1	0	0	0.0151	0.0149	0.9998
0	0	1	-2	5	-4	0.0151	0.0195	0.9998
2	1	-2	1	2	-5	0.0151	0.0143	0.9998
3	3	-2	-4	2	-2	0.0151	0.0150	0.9997
-4	-2	2	2	2	2	0.0151	0.0148	0.9998
-2	0	5	-2	3	3	0.0150	0.0175	0.9999
-3	-4	4	0	2	3	0.0150	0.0139	0.9999
0	3	-2	1	4	-5	0.0149	0.0106	0.9999
4	-3	0	-1	-1	-1	0.0149	0.0146	0.9999
0	-3	3	-5	0	3	0.0149	0.0165	0.9998
-2	2	0	2	3	3	0.0149	0.0156	0.9998
2	0	-2	-3	-1	1	0.0149	0.0146	0.9998
0	0	0	-2	5	-4	0.0149	0.0184	0.9998
-5	3	0	4	-1	4	0.0149	0.0140	1.0000
0	-3	3	2	0	4	0.0149	0.0182	0.9998
0	-1	2	-2	2	-3	0.0149	0.0108	1.0000
3	-1	1	-4	0	1	0.0148	0.0148	0.9998
1	-2	1	-5	0	-3	0.0148	0.0134	0.9999
-2	3	-2	2	4	-2	0.0148	0.0154	0.9999
-1	4	-3	2	-2	3	0.0148	0.0138	0.9998
2	2	-2	-1	3	-4	0.0148	0.0148	1.0000
3	-3	-2	-1	-3	4	0.0148	0.0154	0.9998
6	0	-3	-3	-2	-2	0.0148	0.0112	0.9999
3	-1	-3	-2	0	0	0.0148	0.0147	0.9998
1	-4	3	-4	-1	2	0.0148	0.0147	1.0000
-2	0	3	-1	2	-1	0.0148	0.0191	0.9999
-1	2	1	3	2	0	0.0147	0.0166	0.9998
-4	-1	4	2	3	2	0.0147	0.0147	0.9999
5	0	-3	-2	-3	0	0.0147	0.0138	0.9999
-3	1	-1	5	0	2	0.0147	0.0140	0.9999
-4	0	4	2	1	4	0.0147	0.0136	1.0000
-3	1	-1	0	1	3	0.0147	0.0149	0.9998
1	1	-4	-3	2	-2	0.0147	0.0155	0.9997
1	-2	-1	-2	-3	1	0.0147	0.0141	0.9999
-3	1	-3	6	0	0	0.0147	0.0166	0.9997
-1	4	1	3	3	0	0.0147	0.0138	0.9998
-2	-4	4	-4	4	0	0.0146	0.0147	0.9999
-2	-4	2	-1	0	3	0.0146	0.0142	0.9999
1	-1	-2	5	-4	2	0.0146	0.0142	0.9999
-1	-3	0	1	-3	3	0.0146	0.0137	1.0000
0	1	3	1	-1	2	0.0146	0.0126	0.9999
-3	1	3	0	2	-3	0.0146	0.0149	0.9998
2	-5	-1	1	-2	0	0.0146	0.0137	0.9998
-1	-2	3	0	2	1	0.0146	0.0146	0.9999
0	1	-1	3	-2	4	0.0146	0.0119	0.9999
-4	2	0	2	0	3	0.0146	0.0160	0.9999
1	-6	2	0	-1	2	0.0146	0.0135	0.9999
-3	-2	3	0	-2	6	0.0146	0.0145	0.9999
-3	2	-2	3	4	-3	0.0145	0.0150	0.9997
-3	0	2	-1	6	-3	0.0145	0.0137	0.9998
-5	2	1	2	3	3	0.0145	0.0118	1.0000
-2	3	-2	4	1	-2	0.0145	0.0118	0.9999
-3	-2	4	1	2	3	0.0145	0.0119	1.0000
0	-4	1	4	-3	3	0.0144	0.0145	0.9998
-4	0	-1	3	1	1	0.0144	0.0145	0.9998
-2	-2	1	4	0	2	0.0144	0.0138	0.9998
-4	1	-1	4	1	2	0.0144	0.0133	0.9999
-4	3	-1	2	1	-2	0.0144	0.0125	0.9999
2	-4	1	-4	2	-2	0.0143	0.0136	0.9999
-2	0	5	-3	4	-2	0.0143	0.0129	1.0000
2	3	1	1	0	-2	0.0143	0.0154	0.9997
0	-4	3	-3	4	-2	0.0143	0.0159	0.9997
-3	0	-2	6	-1	2	0.0143	0.0155	0.9998
-5	-2	3	3	2	3	0.0142	0.0137	0.9998
-1	3	2	0	1	-1	0.0142	0.0159	0.9999
-3	0	3	0	-3	2	0.0142	0.0146	0.9997
-3	3	3	2	0	2	0.0142	0.0140	0.9999
-6	0	2	0	2	0	0.0142	0.0138	0.9998
5	1	-2	0	0	-4	0.0142	0.0148	0.9999
1	-5	1	1	-1	0	0.0142	0.0159	0.9997
-2	0	-2	-1	3	-3	0.0142	0.0149	0.9997
-1	-2	-1	-1	-2	4	0.0142	0.0143	0.9998
3	2	-6	3	-2	-3	0.0142	0.0024	1.0000
0	-2	3	-3	5	-3	0.0142	0.0130	0.9999
-2	1	1	1	-1	6	0.0141	0.0127	0.9998
2	-3	-1	-4	2	0	0.0141	0.0158	0.9997
-3	0	0	1	4	1	0.0141	0.0134	0.9998
4	2	-3	-4	0	-3	0.0141	0.0141	0.9998
3	0	-3	-3	-2	0	0.0140	0.0141	0.9998
2	-2	-2	-2	1	-2	0.0140	0.0125	0.9999
-1	0	1	0	-2	5	0.0140	0.0144	0.9998
-2	1	-2	4	-4	1	0.0140	0.0164	0.9999
0	1	-1	4	-1	3	0.0140	0.0118	0.9999
-3	-1	5	-1	3	2	0.0140	0.0080	1.0000
-4	5	1	-1	4	-4	0.0140	0.0140	0.9999
0	-3	3	-5	0	4	0.0140	0.0152	0.9997
0	1	-3	0	-1	-4	0.0139	0.0137	0.9999
-5	0	1	2	3	1	0.0139	0.0144	0.9998
1	-1	0	-1	-4	1	0.0139	0.0139	0.9999
-2	0	2	2	-2	6	0.0139	0.0147	0.9999
2	3	-2	-3	4	-4	0.0139	0.0068	1.0000
-3	1	1	4	2	0	0.0139	0.0118	0.9999
0	-3	2	-4	1	4	0.0139	0.0137	0.9998
3	-3	-1	2	-2	-1	0.0139	0.0139	0.9998
0	-1	1	1	-2	1	0.0139	0.0161	1.0000
-2	-1	1	1	-3	2	0.0138	0.0143	0.9999
-2	-5	1	1	-1	2	0.0138	0.0138	0.9998
4	1	-1	-4	1	-1	0.0138	0.0144	0.9998
0	3	1	-3	3	0	0.0138	0.0135	0.9998
0	-3	1	-2	4	0	0.0138	0.0145	0.9998
-2	3	3	3	2	0	0.0138	0.0137	0.9998
-2	0	6	-3	2	3	0.0138	0.0145	0.9998
-4	2	-1	2	4	-2	0.0138	0.0133	0.9999
-2	2	-3	1	0	3	0.0138	0.0142	0.9997
-1	-2	1	2	-1	1	0.0137	0.0130	0.9999
-1	2	-2	-1	5	-4	0.0137	0.0146	0.9999
-3	3	-4	3	3	-3	0.0137	0.0138	0.9998
1	3	-3	-2	-1	-1	0.0137	0.0131	0.9998
0	-4	1	2	-1	2	0.0137	0.0150	0.9998
0	5	-2	0	2	0	0.0136	0.0122	0.9998
4	1	-5	1	-1	-4	0.0136	0.0114	1.0000
-1	1	0	1	0	-4	0.0136	0.0125	0.9998
-4	1	3	-2	1	-1	0.0136	0.0146	0.9998
-1	6	-5	3	-1	-1	0.0136	0.0136	0.9999
-3	-2	1	0	2	3	0.0136	0.0135	0.9999
2	1	-1	0	-3	2	0.0136	0.0124	0.9999
0	3	-4	2	3	0	0.0136	0.0135	0.9998
3	-4	0	-4	-3	1	0.0136	0.0153	0.9999
2	-4	2	-3	3	-3	0.0135	0.0141	0.9998
-5	-1	2	3	1	4	0.0135	0.0123	1.0000
0	-1	3	-4	-2	1	0.0135	0.0135	0.9998
4	1	-1	2	-1	-3	0.0135	0.0137	0.9998
-1	-3	3	-2	2	2	0.0134	0.0136	1.0000
-2	1	1	0	-1	5	0.0134	0.0148	0.9998
1	-2	2	3	-4	2	0.0134	0.0143	0.9998
1	-2	1	-2	-1	-2	0.0134	0.0136	0.9999
3	-1	3	-4	3	-1	0.0134	0.0118	0.9999
-5	3	1	4	3	-1	0.0134	0.0111	0.9999
-2	2	-1	4	-2	3	0.0134	0.0051	1.0000
2	4	-4	1	-1	0	0.0134	0.0139	0.9998
1	1	0	-3	2	0	0.0133	0.0123	0.9999
-1	1	-3	4	2	-2	0.0133	0.0131	0.9998
-3	1	1	3	-4	3	0.0133	0.0143	0.9999
2	-2	-2	-1	1	-1	0.0133	0.0148	0.9999
0	2	1	3	-2	0	0.0133	0.0138	0.9998
0	1	-3	5	-1	-1	0.0133	0.0134	0.9999
1	-6	3	-2	0	2	0.0133	0.0133	0.9999
-1	3	-1	4	-3	2	0.0133	0.0136	0.9999
-1	-4	3	-1	0	2	0.0133	0.0160	1.0000
4	-2	-1	-6	-1	-2	0.0133	0.0135	0.9999
2	0	-2	1	-3	3	0.0132	0.0142	0.9999
1	2	-3	-2	3	-5	0.0132	0.0136	1.0000
3	-1	-3	3	-3	3	0.0132	0.0108	0.9999
0	4	-4	4	0	0	0.0132	0.0069	1.0000
3	2	-3	0	-2	1	0.0132	0.0134	0.9998
3	0	-2	-3	3	-3	0.0132	0.0138	0.9999
4	-6	-1	-1	-2	-1	0.0132	0.0133	0.9998
-1	-4	2	1	1	3	0.0132	0.0140	0.9998
0	-1	1	-2	2	1	0.0132	0.0035	1.0000
1	-1	1	-2	-1	4	0.0132	0.0135	0.9998
5	-2	0	-4	-1	-1	0.0131	0.0114	1.0000
-1	-5	0	2	-2	2	0.0131	0.0132	0.9998
3	1	1	1	-2	0	0.0131	0.0136	0.9998
4	-1	-5	0	-4	-4	0.0131	0.0129	0.9999
1	0	3	-3	4	1	0.0131	0.0153	0.9998
2	-2	1	-2	-2	3	0.0131	0.0135	0.9999
-3	1	0	-3	3	-2	0.0131	0.0133	0.9999
2	0	3	-1	-1	-2	0.0131	0.0128	0.9998
-2	2	0	1	3	1	0.0131	0.0128	1.0000
5	-4	0	-4	-3	-1	0.0130	0.0131	1.0000
-3	1	2	1	5	-2	0.0130	0.0129	0.9999
-4	4	0	3	0	5	0.0130	0.0130	0.9998
-1	6	-2	0	3	0	0.0130	0.0141	0.9997
0	2	-2	1	-3	0	0.0130	0.0120	0.9999
3	-2	1	1	-3	-2	0.0130	0.0130	0.9998
3	0	-3	3	-1	0	0.0130	0.0111	0.9999
-1	-1	-2	5	-1	0	0.0130	0.0130	0.9998
2	-2	-1	-3	-1	1	0.0129	0.0129	0.9999
2	0	1	-3	-2	-3	0.0129	0.0129	0.9998
4	-1	1	-6	1	-1	0.0129	0.0103	0.9999
2	2	0	-2	1	-5	0.0129	0.0126	0.9999
-2	2	0	0	5	-3	0.0129	0.0129	0.9999
-3	5	-3	2	3	0	0.0129	0.0139	0.9999
-5	4	1	4	4	0	0.0129	0.0142	0.9999
-3	-1	2	2	-1	0	0.0129	0.0128	0.9999
-1	2	-4	0	0	-5	0.0128	0.0125	0.9998
-1	3	-5	2	-1	0	0.0128	0.0131	0.9999
-3	-3	5	-3	0	1	0.0128	0.0152	0.9998
4	-3	-1	0	-3	-2	0.0128	0.0136	0.9999
-1	3	-2	0	0	-1	0.0128	0.0121	1.0000
1	1	0	0	-3	2	0.0128	0.0136	0.9999
3	-3	-1	1	-2	-2	0.0128	0.0144	0.9998
0	-2	3	-4	1	2	0.0127	0.0181	0.9999
2	-1	-2	-2	-3	-4	0.0127	0.0133	0.9998
5	-2	-2	-5	-2	-2	0.0127	0.0107	1.0000
3	2	-6	2	-3	-3	0.0127	0.0072	1.0000
1	1	-4	5	-2	-1	0.0127	0.0106	0.9999
-2	-1	-3	6	-2	1	0.0127	0.0137	0.9998
-2	-3	3	-3	5	-2	0.0127	0.0135	0.9998
-2	-1	3	1	1	3	0.0127	0.0155	1.0000
3	2	-3	-3	3	-4	0.0127	0.0128	0.9999
0	1	-3	3	-2	3	0.0127	0.0099	1.0000
2	2	-2	2	-4	1	0.0127	0.0136	0.9999
2	-4	0	-5	0	-4	0.0127	0.0124	0.9999
-3	3	-1	4	1	1	0.0126	0.0149	1.0000
-3	0	3	1	-1	6	0.0126	0.0124	0.9999
-1	1	2	3	0	2	0.0126	0.0102	0.9999
-1	-4	0	4	-2	3	0.0126	0.0126	0.9998
2	2	0	1	1	-3	0.0126	0.0122	0.9999
3	-1	-3	0	-5	2	0.0126	0.0138	0.9999
-2	0	1	4	-2	3	0.0126	0.0223	0.9999
-3	5	0	3	2	3	0.0126	0.0126	0.9999
-4	-4	4	2	2	4	0.0126	0.0099	0.9999
-2	6	-3	0	2	0	0.0126	0.0131	0.9998
0	-4	4	-1	3	0	0.0126	0.0119	0.9999
-3	2	2	0	0	0	0.0126	0.0105	0.9999
1	0	0	-5	1	0	0.0126	0.0132	0.9998
-3	5	0	1	3	-4	0.0126	0.0131	0.9999
-2	1	-2	0	3	-1	0.0126	0.0132	0.9999
0	6	-3	0	2	-1	0.0125	0.0133	0.9998
1	-1	0	-1	-4	0	0.0125	0.0126	0.9999
-1	0	-4	2	-4	0	0.0125	0.0142	0.9998
-1	3	2	-2	4	1	0.0125	0.0122	0.9999
3	-3	4	-2	-1	2	0.0125	0.0114	0.9999
4	-1	1	2	-3	1	0.0125	0.0131	0.9998
3	-5	0	0	-1	-1	0.0125	0.0132	0.9998
3	-4	-2	-5	0	-3	0.0125	0.0112	0.9999
1	2	-4	3	1	-4	0.0125	0.0138	0.9999
-2	4	-4	-2	3	-3	0.0125	0.0143	0.9997
-1	2	-1	2	-2	5	0.0125	0.0122	0.9998
-2	2	-4	2	0	2	0.0125	0.0118	0.9999
0	3	-4	0	4	-6	0.0125	0.0125	0.9999
1	-3	3	-4	-1	4	0.0124	0.0114	0.9999
4	-2	0	-3	-2	3	0.0124	0.0128	0.9998
-2	3	4	1	3	2	0.0124	0.0134	0.9998
4	-2	-2	0	1	0	0.0124	0.0130	0.9998
-5	-2	4	3	2	4	0.0124	0.0127	0.9999
-4	2	0	0	1	4	0.0124	0.0130	0.9998
2	-1	3	-5	3	-1	0.0124	0.0275	0.9998
-1	4	-4	1	-1	0	0.0123	0.0124	0.9999
1	-1	-1	-3	4	-5	0.0123	0.0142	0.9998
4	1	-1	-3	-1	-4	0.0123	0.0079	1.0000
0	-5	3	-1	1	3	0.0123	0.0121	0.9999
-3	3	-2	1	-2	3	0.0123	0.0124	0.9998
3	3	-2	-4	2	-3	0.0123	0.0115	0.9999
0	0	2	4	0	3	0.0123	0.0123	0.9998
3	-2	2	-4	-1	0	0.0123	0.0123	0.9999
-4	2	2	0	2	1	0.0123	0.0103	1.0000
0	3	-3	3	-2	3	0.0122	0.0106	0.9999
4	-3	-2	2	-4	3	0.0122	0.0099	1.0000
3	0	-1	-3	1	1	0.0122	0.0103	0.9999
3	-4	4	-5	0	2	0.0122	0.0142	0.9999
-5	2	2	2	2	1	0.0122	0.0208	1.0000
-3	3	1	0	1	4	0.0122	0.0125	0.9998
-2	1	-2	5	1	-1	0.0122	0.0119	0.9998
-2	1	2	-4	2	1	0.0122	0.0116	0.9999
-1	-3	0	4	0	3	0.0122	0.0119	0.9998
1	-5	0	-3	-3	-1	0.0122	0.0123	0.9998
-1	-1	2	1	-4	3	0.0122	0.0151	0.9999
0	3	-2	-2	0	-2	0.0122	0.0118	0.9999
0	-2	4	0	4	2	0.0121	0.0133	0.9998
2	4	-3	0	-3	-2	0.0121	0.0124	0.9998
3	-5	-1	-3	-3	0	0.0121	0.0138	0.9999
3	1	-4	-2	-2	-2	0.0121	0.0109	0.9999
4	-1	-2	-3	-3	1	0.0121	0.0132	0.9998
0	-5	1	-1	0	1	0.0121	0.0124	0.9999
-1	-1	1	-4	-1	1	0.0121	0.0122	0.9998
-1	5	-1	0	3	1	0.0121	0.0138	0.9997
-1	3	0	2	-3	1	0.0121	0.0124	0.9999
0	2	-3	0	3	-2	0.0120	0.0144	0.9999
4	4	-5	-2	0	-3	0.0120	0.0102	0.9999
-4	4	-3	4	-2	3	0.0120	0.0049	1.0000
0	3	0	-3	1	-1	0.0120	0.0093	0.9999
2	-1	-1	-3	-3	1	0.0120	0.0129	0.9999
2	-2	-1	-2	-4	-3	0.0120	0.0130	0.9998
-2	3	1	1	3	1	0.0120	0.0160	0.9999
2	-4	2	-4	-3	3	0.0120	0.0134	0.9999
-4	1	0	0	1	-2	0.0119	0.0106	0.9999
0	-4	3	1	0	1	0.0119	0.0108	0.9999
4	0	1	-6	3	-1	0.0119	0.0106	0.9999
-5	1	2	1	4	1	0.0119	0.0076	1.0000
-3	2	2	-3	5	1	0.0119	0.0101	0.9999
1	2	-6	4	0	-4	0.0119	0.0115	0.9999
-4	0	0	3	1	3	0.0119	0.0069	1.0000
0	-2	5	-3	-1	1	0.0119	0.0130	0.9999
0	1	-3	4	-1	-1	0.0119	0.0167	0.9999
2	-2	2	-4	-3	0	0.0119	0.0105	0.9999
-5	-1	2	3	3	1	0.0118	0.0116	0.9998
-5	-3	4	2	2	4	0.0118	0.0127	0.9999
0	1	2	-3	3	-2	0.0118	0.0165	1.0000
1	0	-1	-4	-2	-2	0.0118	0.0098	0.9999
3	-5	0	-4	-4	0	0.0118	0.0163	0.9999
1	-4	3	-2	-2	0	0.0118	0.0122	0.9999
-3	-2	4	0	-1	4	0.0117	0.0168	1.0000
5	-3	-2	-1	-5	1	0.0117	0.0114	1.0000
-1	3	-5	3	0	-2	0.0117	0.0166	0.9999
-1	-1	3	1	-2	3	0.0117	0.0079	1.0000
-3	2	-1	4	-1	0	0.0117	0.0121	1.0000
-2	6	-3	5	0	1	0.0116	0.0049	1.0000
-4	2	1	1	5	-1	0.0116	0.0142	0.9999
-2	-3	-1	1	-2	4	0.0116	0.0122	0.9999
2	1	1	-3	3	-3	0.0116	0.0051	1.0000
-5	2	1	1	2	4	0.0116	0.0094	0.9999
2	0	-1	1	3	-4	0.0116	0.0119	0.9998
-3	-1	-1	4	-4	4	0.0116	0.0142	1.0000
-1	-3	5	-2	3	1	0.0116	0.0163	0.9999
2	-2	2	-5	0	2	0.0116	0.0122	0.9999
0	0	-4	3	-1	-1	0.0115	0.0116	0.9999
3	1	-1	-2	-1	-3	0.0115	0.0165	0.9999
3	3	-2	1	-2	-1	0.0115	0.0117	0.9999
-1	-5	2	1	1	2	0.0115	0.0143	0.9997
1	-1	-3	2	-4	3	0.0115	0.0108	1.0000
-3	0	3	0	0	0	0.0115	0.0170	0.9998
-5	3	1	3	2	2	0.0115	0.0117	1.0000
-5	1	3	0	3	0	0.0115	0.0101	1.0000
4	0	-4	1	1	-3	0.0115	0.0116	0.9999
-3	4	0	3	1	5	0.0115	0.0126	0.9998
-1	-5	3	-1	-1	4	0.0114	0.0158	1.0000
1	6	-5	1	0	-2	0.0114	0.0101	0.9999
2	-2	0	-2	3	0	0.0114	0.0102	0.9999
4	-1	-1	0	-4	1	0.0114	0.0101	1.0000
1	-4	1	-1	2	-2	0.0114	0.0113	0.9998
-2	0	-1	1	-3	6	0.0114	0.0124	0.9998
-1	0	-4	3	-3	-1	0.0114	0.0119	0.9999
-2	5	-4	3	0	-2	0.0114	0.0263	0.9999
2	-2	-2	1	-4	2	0.0113	0.0168	1.0000
3	-1	0	-5	0	1	0.0113	0.0114	0.9998
1	1	-2	-1	-1	-4	0.0113	0.0104	1.0000
0	4	0	3	1	2	0.0113	0.0114	0.9998
2	-2	-2	-2	-5	-2	0.0113	0.0113	0.9998
3	0	-2	0	2	-6	0.0113	0.0107	0.9999
1	-1	0	-4	4	-1	0.0113	0.0113	0.9999
-1	3	1	0	0	1	0.0113	0.0109	0.9999
-3	-2	1	3	-3	2	0.0113	0.0107	0.9999
-3	-3	3	-3	1	2	0.0113	0.0110	0.9999
-6	2	1	1	2	-1	0.0112	0.0102	0.9999
2	1	1	-6	3	-2	0.0112	0.0120	0.9999
-1	-4	2	-1	-3	0	0.0112	0.0105	0.9999
-2	3	-3	3	-3	4	0.0112	0.0124	0.9999
3	3	-6	-1	-2	-1	0.0112	0.0114	0.9998
0	3	-6	5	-1	-2	0.0112	0.0079	1.0000
3	3	-5	1	-3	1	0.0112	0.0101	0.9999
0	5	-2	-2	2	-1	0.0112	0.0103	0.9999
2	-2	0	-3	-1	3	0.0112	0.0112	0.9999
-2	1	0	5	-1	2	0.0112	0.0116	1.0000
3	2	0	-4	2	-3	0.0111	0.0111	0.9999
-3	4	2	-2	2	0	0.0111	0.0121	0.9999
-1	0	3	-4	2	3	0.0111	0.0101	0.9999
-2	5	-2	-2	3	-1	0.0111	0.0111	0.9998
-2	1	-3	4	1	-2	0.0111	0.0114	0.9999
6	-2	-1	-3	-2	0	0.0111	0.0108	0.9999
-3	4	-1	3	4	2	0.0111	0.0123	0.9999
-6	2	0	3	3	1	0.0111	0.0116	0.9999
-2	3	-1	2	4	-3	0.0111	0.0126	0.9999
-2	1	2	-2	3	-3	0.0111	0.0114	1.0000
3	-2	-2	-2	2	-5	0.0111	0.0108	0.9999
0	3	-4	3	2	-4	0.0111	0.0094	1.0000
-4	4	-2	4	-1	2	0.0111	0.0117	1.0000
5	1	-5	-1	-4	-1	0.0110	0.0110	0.9999
3	-6	2	-4	1	-1	0.0110	0.0123	0.9999
1	-3	2	1	-3	5	0.0110	0.0138	1.0000
1	3	-1	1	-3	2	0.0110	0.0112	0.9998
-2	3	-1	-3	3	-3	0.0110	0.0110	0.9999
1	-1	-4	-2	-2	-1	0.0110	0.0097	0.9999
2	-1	4	-2	-2	2	0.0110	0.0099	0.9999
-3	-4	1	3	-1	3	0.0110	0.0113	0.9999
2	2	-5	2	-5	2	0.0110	0.0116	0.9999
-1	2	-1	-1	6	-6	0.0110	0.0105	0.9999
3	-3	-2	-2	-2	-3	0.0110	0.0176	0.9999
3	2	-3	1	1	0	0.0110	0.0106	0.9999
-1	-1	-3	4	-1	0	0.0110	0.0113	0.9999
-2	2	-4	3	1	-2	0.0110	0.0115	0.9999
1	-4	2	-3	3	-2	0.0110	0.0121	0.9999
-2	-1	-2	3	-1	-1	0.0109	0.0113	0.9999
-1	-4	2	3	-1	2	0.0109	0.0097	0.9999
-1	-5	4	0	1	2	0.0109	0.0120	0.9999
-2	4	-1	-1	1	-3	0.0109	0.0114	0.9999
5	2	-2	-3	0	-2	0.0109	0.0095	0.9999
-4	4	-1	6	1	1	0.0109	0.0053	1.0000
4	0	-1	-5	1	-4	0.0109	0.0093	1.0000
5	1	-2	-3	-1	-5	0.0109	0.0083	1.0000
-3	5	-1	-1	3	-1	0.0109	0.0109	0.9999
0	-2	4	-4	5	-2	0.0109	0.0087	1.0000
2	-1	1	-2	-2	1	0.0109	0.0101	1.0000
0	-4	-1	5	-4	4	0.0109	0.0096	0.9999
4	0	-2	1	1	0	0.0108	0.0099	0.9999
2	0	0	-6	2	-3	0.0108	0.0108	0.9999
2	4	-5	0	-1	-3	0.0108	0.0111	1.0000
-1	-5	3	-3	3	-1	0.0108	0.0117	0.9998
2	-3	3	-4	4	-3	0.0108	0.0091	1.0000
-1	0	3	-3	1	3	0.0108	0.0106	0.9999
-3	4	-2	2	0	2	0.0108	0.0143	0.9999
0	-3	3	0	-3	6	0.0108	0.0120	0.9999
0	0	3	-3	-1	2	0.0107	0.0108	0.9999
1	-2	0	3	-5	3	0.0107	0.0107	1.0000
0	4	-3	2	2	-2	0.0107	0.0078	1.0000
3	-3	0	-1	-4	0	0.0107	0.0097	1.0000
-3	0	4	-1	-2	4	0.0107	0.0098	0.9999
-3	2	-2	6	0	1	0.0107	0.0118	0.9999
0	-2	0	2	-4	3	0.0107	0.0108	1.0000
2	-1	-1	0	-4	4	0.0107	0.0101	0.9999
-2	3	-3	6	-2	2	0.0106	0.0134	1.0000
-6	2	1	3	3	2	0.0106	0.0124	1.0000
0	0	-1	2	-4	6	0.0106	0.0109	0.9999
-4	3	-3	4	-2	-1	0.0106	0.0123	0.9999
-2	-4	4	0	2	2	0.0106	0.0104	0.9999
0	0	3	-1	-1	1	0.0106	0.0090	1.0000
2	2	-1	-5	2	-2	0.0106	0.0106	0.9999
-3	0	-1	0	3	1	0.0106	0.0100	0.9999
-4	4	1	2	-1	-1	0.0106	0.0096	0.9999
0	-6	4	0	0	2	0.0106	0.0091	0.9999
2	-5	-1	-1	-1	-1	0.0106	0.0076	0.9999
3	-2	0	-5	-1	0	0.0106	0.0082	1.0000
4	0	-5	4	-2	-1	0.0106	0.0101	0.9999
0	-1	0	-3	3	0	0.0106	0.0090	1.0000
1	-2	-4	2	-2	-1	0.0106	0.0099	0.9999
-5	2	-1	4	2	1	0.0106	0.0093	1.0000
-4	3	0	2	5	-2	0.0106	0.0122	0.9999
2	-6	1	0	0	1	0.0106	0.0105	0.9999
3	0	-6	1	-2	-3	0.0106	0.0087	1.0000
0	-2	-2	-2	-3	-1	0.0106	0.0106	0.9999
-2	-1	-2	6	-2	2	0.0106	0.0116	0.9999
1	1	-2	-1	1	-2	0.0105	0.0164	1.0000
3	-2	1	-1	-4	0	0.0105	0.0117	0.9999
-1	0	-1	-1	4	-4	0.0105	0.0100	0.9999
-1	0	1	2	2	1	0.0105	0.0039	1.0000
-1	3	2	0	3	-2	0.0105	0.0115	1.0000
2	0	-5	-1	1	-3	0.0105	0.0105	0.9999
-3	3	2	-4	3	-1	0.0105	0.0119	0.9999
3	1	1	-5	3	-2	0.0105	0.0077	1.0000
-3	-1	2	4	1	1	0.0105	0.0099	0.9999
-4	0	1	4	2	2	0.0105	0.0105	0.9999
-2	-4	4	-3	4	0	0.0105	0.0094	0.9999
-4	1	1	-1	4	1	0.0105	0.0088	1.0000
0	-5	2	-1	1	0	0.0105	0.0091	0.9999
3	1	0	-5	-1	-3	0.0105	0.0103	0.9999
-2	-4	5	-2	2	3	0.0105	0.0102	1.0000
-4	3	0	4	4	-2	0.0105	0.0109	0.9999
0	2	-1	-4	1	-6	0.0105	0.0110	0.9999
0	3	1	1	3	-1	0.0105	0.0096	0.9999
-3	-1	-2	5	-2	3	0.0104	0.0099	0.9999
-2	1	-4	6	-1	0	0.0104	0.0101	0.9999
-2	3	-2	-2	1	-1	0.0104	0.0098	0.9999
-4	4	-1	3	4	-3	0.0104	0.0083	1.0000
5	-1	-3	0	-3	-3	0.0104	0.0170	1.0000
-1	-2	-1	5	-2	2	0.0104	0.0120	0.9999
3	2	-1	-1	2	-3	0.0104	0.0097	1.0000
3	4	-1	1	-1	-3	0.0104	0.0107	0.9999
3	-2	1	-5	3	0	0.0104	0.0103	0.9999
-2	2	-1	4	-4	1	0.0104	0.0093	0.9999
3	-3	1	-4	0	-1	0.0104	0.0115	1.0000
-3	6	-1	0	3	0	0.0103	0.0096	0.9999
-2	0	5	-3	4	1	0.0103	0.0029	1.0000
1	0	-3	0	1	-2	0.0103	0.0089	1.0000
5	0	-2	-5	0	-4	0.0103	0.0073	1.0000
-4	1	0	-1	2	-1	0.0103	0.0081	1.0000
4	-4	3	-3	-3	4	0.0103	0.0096	0.9999
2	-3	1	-3	-3	4	0.0103	0.0110	0.9999
3	-2	1	1	-3	-1	0.0103	0.0088	0.9999
3	-5	3	-5	1	0	0.0103	0.0103	1.0000
0	-2	0	-1	-1	5	0.0103	0.0106	0.9999
-5	2	-1	6	1	2	0.0103	0.0101	0.9999
4	-2	1	-3	-1	3	0.0103	0.0114	0.9998
2	-4	0	0	0	-2	0.0102	0.0100	0.9999
-2	-2	-3	4	-3	3	0.0102	0.0101	0.9999
-3	-5	3	0	0	4	0.0102	0.0087	1.0000
-2	6	-2	-1	3	-2	0.0102	0.0102	0.9999
3	1	0	-5	2	-3	0.0102	0.0108	1.0000
2	-2	-2	1	-6	4	0.0102	0.0095	1.0000
4	3	-3	-2	1	-4	0.0102	0.0112	1.0000
-2	3	-3	1	1	2	0.0102	0.0103	0.9999
0	3	-1	-4	2	-5	0.0102	0.0081	1.0000
-2	1	1	2	-1	2	0.0102	0.0346	0.9999
4	-1	2	-2	2	-1	0.0102	0.0103	0.9999
3	4	-2	0	-1	-4	0.0102	0.0099	0.9999
2	-4	3	-3	3	-4	0.0102	0.0101	0.9999
-1	1	-4	2	1	-3	0.0101	0.0111	0.9999
-3	2	0	3	-4	3	0.0101	0.0105	0.9999
3	-6	1	1	-4	3	0.0101	0.0108	1.0000
-1	-2	-3	3	-6	1	0.0101	0.0095	0.9999
3	-2	-2	-2	-1	2	0.0101	0.0101	0.9999
-1	-2	0	3	-3	4	0.0101	0.0030	1.0000
-2	-4	5	-1	-2	4	0.0101	0.0141	1.0000
-3	-4	5	2	1	3	0.0101	0.0103	0.9999
4	-6	-2	-1	-4	1	0.0101	0.0063	1.0000
3	-3	-2	-2	-5	4	0.0101	0.0101	0.9999
-4	5	-1	3	0	4	0.0101	0.0112	0.9999
1	1	-5	0	-2	-5	0.0101	0.0101	0.9999
-2	-1	-2	4	-1	2	0.0101	0.0102	0.9999
-4	3	-1	1	3	3	0.0101	0.0108	0.9999
-3	5	-2	3	0	4	0.0101	0.0103	0.9999
3	2	-4	3	-3	-4	0.0101	0.0112	0.9999
2	-5	0	-1	0	-2	0.0100	0.0106	0.9999
-3	1	-4	5	0	1	0.0100	0.0092	0.9999
-3	1	4	-2	3	3	0.0100	0.0100	1.0000
-3	-3	0	0	-1	4	0.0100	0.0102	0.9999
-2	4	-1	2	4	-3	0.0100	0.0120	1.0000
-2	-4	0	3	-3	5	0.0100	0.0101	1.0000
0	1	-2	3	1	3	0.0100	0.0090	0.9999
1	5	-4	1	0	0	0.0100	0.0100	0.9999
4	-4	0	-3	2	-5	0.0100	0.0100	0.9999
0	2	-4	5	0	-4	0.0100	0.0096	0.9999
2	4	-5	2	-2	-2	0.0100	0.0185	0.9999
-1	1	1	-3	3	-3	0.0100	0.0119	1.0000
-1	-3	-1	1	-5	1	0.0100	0.0100	0.9999
-5	0	1	1	4	-1	0.0100	0.0097	0.9999
-2	-2	3	-1	-1	4	0.0100	0.0051	1.0000
2	2	-2	3	0	1	0.0099	0.0102	0.9999
-1	1	2	-6	4	0	0.0099	0.0102	0.9999
1	-5	2	1	-1	0	0.0099	0.0108	0.9998
0	2	-1	-1	2	-6	0.0099	0.0093	0.9999
0	-1	3	-2	3	-3	0.0099	0.0055	1.0000
3	-4	-2	0	-4	-1	0.0099	0.0086	1.0000
-2	3	2	-1	3	2	0.0099	0.0104	0.9999
4	2	-3	-1	-1	-3	0.0099	0.0037	1.0000
-1	2	-2	2	0	-1	0.0099	0.0274	1.0000
-1	3	-1	3	-1	4	0.0099	0.0102	0.9999
4	-6	-3	0	-4	0	0.0099	0.0077	1.0000
1	2	0	1	-3	-2	0.0099	0.0091	0.9999
1	-5	2	2	-2	2	0.0099	0.0090	0.9999
-2	0	2	-1	6	-4	0.0099	0.0101	0.9999
-1	3	-3	1	2	-3	0.0099	0.0069	1.0000
-1	1	-1	0	-3	4	0.0099	0.0104	0.9999
1	-4	3	-2	3	-2	0.0099	0.0097	0.9999
3	-5	2	-4	0	0	0.0099	0.0182	1.0000
2	-1	2	2	-1	1	0.0098	0.0090	0.9999
-3	0	3	0	6	-3	0.0098	0.0094	0.9999
4	-6	-3	1	-4	-1	0.0098	0.0107	0.9998
-1	4	1	3	-1	-1	0.0098	0.0099	0.9999
-4	4	1	-1	3	2	0.0098	0.0120	0.9999
4	3	-3	-3	1	-4	0.0098	0.0098	1.0000
0	-5	2	0	0	0	0.0098	0.0107	0.9999
2	-4	-2	0	-1	-2	0.0098	0.0089	0.9999
3	3	-6	0	-3	-1	0.0098	0.0090	0.9999
1	-3	1	-1	-4	5	0.0098	0.0076	1.0000
0	2	-1	5	0	1	0.0098	0.0117	0.9999
0	2	-1	3	-4	-1	0.0098	0.0122	0.9999
-4	3	2	2	2	3	0.0098	0.0095	1.0000
-1	3	-2	3	3	-4	0.0098	0.0104	0.9999
-1	2	-3	2	3	-4	0.0097	0.0092	0.9999
5	-2	-1	-2	-3	1	0.0097	0.0082	1.0000
4	-4	-4	1	-3	-2	0.0097	0.0103	0.9999
1	-4	4	-3	3	-1	0.0097	0.0091	1.0000
1	3	-2	-2	3	-6	0.0097	0.0182	1.0000
1	1	-2	-4	3	-2	0.0097	0.0106	0.9999
-3	-1	1	5	0	2	0.0097	0.0100	0.9999
2	3	-4	-1	-3	-4	0.0097	0.0094	0.9999
-3	-3	5	1	2	3	0.0097	0.0095	1.0000
1	-5	3	-2	2	-2	0.0097	0.0097	0.9999
-1	3	-3	5	0	-1	0.0097	0.0050	1.0000
1	-1	2	-3	5	-4	0.0097	0.0092	1.0000
4	-3	1	-3	-2	4	0.0096	0.0097	0.9999
-4	2	5	-1	4	4	0.0096	0.0087	0.9999
3	0	-3	-3	3	-6	0.0096	0.0076	1.0000
3	-3	-1	-1	-5	3	0.0096	0.0101	1.0000
-2	1	1	3	-2	6	0.0096	0.0083	1.0000
1	3	0	-5	4	-4	0.0096	0.0062	1.0000
-2	-1	3	-1	-1	6	0.0096	0.0087	0.9999
-4	0	2	-1	1	-1	0.0096	0.0096	0.9999
-6	3	2	1	2	3	0.0096	0.0125	0.9999
1	-1	-1	4	-1	3	0.0096	0.0100	0.9999
1	-3	5	-4	1	4	0.0096	0.0111	0.9999
-6	2	1	4	4	1	0.0096	0.0080	1.0000
2	-3	1	-5	3	-3	0.0096	0.0121	1.0000
0	3	-1	2	-1	2	0.0096	0.0092	1.0000
3	0	-1	-5	0	-1	0.0096	0.0090	0.9999
-2	-3	1	2	1	5	0.0096	0.0093	0.9999
4	-4	-4	2	-3	-1	0.0096	0.0106	0.9999
1	-1	-1	0	-4	5	0.0096	0.0102	0.9999
2	0	-3	-2	3	-5	0.0095	0.0098	0.9999
-3	0	-2	5	0	0	0.0095	0.0087	0.9999
0	6	-5	3	-1	-1	0.0095	0.0040	1.0000
1	-6	3	-1	-1	3	0.0095	0.0060	1.0000
0	-6	4	-2	1	2	0.0095	0.0112	0.9999
1	-2	2	-2	-3	1	0.0095	0.0108	0.9999
-2	-4	5	0	2	3	0.0095	0.0099	1.0000
-2	6	-2	1	2	1	0.0094	0.0089	0.9999
3	-3	-3	-3	-4	-4	0.0094	0.0110	0.9998
0	-2	3	-4	0	4	0.0094	0.0097	0.9999
5	-4	-4	0	-3	-2	0.0094	0.0097	0.9999
-3	-1	2	4	2	2	0.0094	0.0103	0.9999
0	4	-4	2	-2	2	0.0094	0.0090	0.9999
4	-2	3	-3	2	-2	0.0094	0.0108	0.9999
0	0	-4	6	-2	-1	0.0094	0.0097	0.9999
1	-5	1	2	-2	1	0.0094	0.0092	0.9999
0	-4	2	-4	-2	-1	0.0094	0.0105	0.9999
1	-2	-4	4	-3	1	0.0094	0.0066	1.0000
3	-2	2	-2	-3	-2	0.0093	0.0105	0.9999
2	2	-4	-2	3	-4	0.0093	0.0102	1.0000
-4	1	1	-1	6	-3	0.0093	0.0095	0.9999
-2	-1	0	1	-5	2	0.0093	0.0087	0.9999
4	-4	1	-1	-4	5	0.0093	0.0092	0.9999
1	-2	1	-4	-1	3	0.0093	0.0084	0.9999
0	5	-3	0	3	-2	0.0093	0.0065	1.0000
-4	4	-1	1	2	-3	0.0093	0.0103	1.0000
3	4	-5	-1	-1	-2	0.0093	0.0092	0.9999
-4	-4	5	2	2	3	0.0093	0.0093	0.9999
-5	-2	5	-2	1	1	0.0093	0.0099	0.9999
1	0	-1	-3	-2	0	0.0092	0.0090	0.9999
4	1	-2	2	-1	0	0.0092	0.0076	0.9999
3	-6	1	1	-3	1	0.0092	0.0102	0.9999
5	-4	0	-1	-4	-1	0.0092	0.0139	0.9999
-1	-1	-3	6	-4	2	0.0092	0.0098	1.0000
1	1	-1	-4	1	-5	0.0092	0.0084	1.0000
3	-5	0	1	-2	-1	0.0092	0.0093	0.9999
0	-5	2	0	-1	3	0.0092	0.0071	1.0000
-1	2	-1	-3	2	-6	0.0092	0.0092	0.9999
4	-5	0	-3	1	-4	0.0092	0.0095	0.9999
-4	3	-1	-2	2	-2	0.0092	0.0091	0.9999
1	1	1	0	-3	2	0.0091	0.0110	0.9999
4	-1	0	-1	-3	-3	0.0091	0.0089	0.9999
-3	4	-1	1	4	0	0.0091	0.0084	1.0000
0	2	2	-4	4	-2	0.0091	0.0122	1.0000
2	2	1	0	1	-4	0.0091	0.0095	0.9999
1	0	2	-6	2	0	0.0091	0.0101	0.9999
-3	-1	3	2	1	-1	0.0091	0.0096	0.9999
0	1	-5	2	0	-3	0.0091	0.0092	0.9999
3	-2	1	-5	-1	2	0.0091	0.0085	0.9999
0	2	-4	2	-1	2	0.0091	0.0074	1.0000
0	3	-5	2	1	-4	0.0091	0.0062	1.0000
-4	0	2	5	-1	4	0.0091	0.0059	1.0000
-3	2	4	-4	4	2	0.0091	0.0092	0.9999
3	-4	3	-6	0	0	0.0091	0.0127	1.0000
-3	4	0	3	3	2	0.0091	0.0070	1.0000
-2	-2	1	0	-1	1	0.0091	0.0068	1.0000
1	4	-3	-3	2	-4	0.0091	0.0090	1.0000
-3	0	2	0	6	-3	0.0091	0.0088	0.9999
0	-1	3	-2	5	-4	0.0091	0.0090	0.9999
-1	3	-3	2	4	-5	0.0091	0.0080	0.9999
0	-1	4	-1	-2	3	0.0091	0.0091	0.9999
-1	-6	2	-1	0	1	0.0091	0.0092	0.9999
1	-3	0	-4	1	2	0.0091	0.0095	0.9999
-3	0	-2	1	0	1	0.0090	0.0086	0.9999
-3	-3	-1	4	-2	3	0.0090	0.0077	0.9999
2	-4	1	-2	2	-3	0.0090	0.0095	0.9999
1	-4	-2	4	-3	1	0.0090	0.0089	0.9999
0	1	1	-5	0	-3	0.0090	0.0076	0.9999
-1	-4	4	-3	5	-1	0.0090	0.0093	0.9999
0	0	-2	1	-4	4	0.0090	0.0095	0.9999
4	-4	-3	-2	-1	-3	0.0090	0.0089	0.9999
-4	1	0	6	-1	4	0.0090	0.0028	1.0000
-1	1	-2	4	1	-3	0.0090	0.0090	0.9999
-2	-1	0	3	-4	5	0.0090	0.0075	1.0000
3	1	-2	1	0	0	0.0090	0.0123	0.9999
5	-1	-1	-3	2	-6	0.0090	0.0045	1.0000
-5	1	1	3	4	0	0.0089	0.0085	0.9999
2	-2	2	-1	1	4	0.0089	0.0080	0.9999
-4	2	-1	6	1	1	0.0089	0.0089	0.9999
-3	2	4	-2	4	4	0.0089	0.0096	0.9999
-1	-5	1	2	-2	4	0.0089	0.0091	1.0000
1	-5	0	4	-4	2	0.0089	0.0089	0.9999
-4	-1	2	4	1	3	0.0089	0.0086	1.0000
-3	-2	4	2	-3	4	0.0089	0.0095	1.0000
0	-6	2	-3	-4	1	0.0089	0.0087	0.9999
-1	0	-2	-1	4	-2	0.0089	0.0102	0.9999
2	-5	0	1	-2	1	0.0089	0.0093	0.9999
2	-3	1	-4	-2	4	0.0089	0.0082	0.9999
-2	-5	3	-2	-3	2	0.0089	0.0088	0.9999
2	-4	0	-1	-6	1	0.0089	0.0083	1.0000
0	-3	2	2	-3	2	0.0089	0.0074	1.0000
0	0	-2	6	-5	2	0.0089	0.0039	1.0000
-4	-3	4	2	2	3	0.0088	0.0075	1.0000
1	-5	3	1	-3	4	0.0088	0.0092	1.0000
1	3	-5	0	-2	0	0.0088	0.0096	0.9999
2	-2	3	-3	-1	-3	0.0088	0.0108	0.9999
0	-3	3	0	0	3	0.0088	0.0095	1.0000
5	-3	0	-2	-3	2	0.0088	0.0096	1.0000
-2	0	3	-1	6	-4	0.0088	0.0093	0.9999
-4	2	3	-1	6	-1	0.0088	0.0099	1.0000
3	2	-1	-4	2	-1	0.0088	0.0083	0.9999
1	1	-3	1	-2	1	0.0088	0.0038	1.0000
0	2	-4	6	-3	-1	0.0088	0.0092	1.0000
2	-1	-3	0	-5	-2	0.0088	0.0077	1.0000
-1	4	-4	3	-1	-3	0.0088	0.0119	1.0000
-3	-2	0	1	-3	1	0.0088	0.0088	0.9999
-5	-1	1	1	0	1	0.0088	0.0086	0.9999
-4	-4	3	1	1	4	0.0088	0.0080	1.0000
0	-2	2	-3	-1	5	0.0087	0.0085	0.9999
-1	-6	5	-1	1	3	0.0087	0.0050	1.0000
4	-1	-2	-2	1	0	0.0087	0.0110	0.9999
2	3	-2	-1	-3	-3	0.0087	0.0102	0.9999
2	-6	1	0	-1	0	0.0087	0.0083	0.9999
0	0	0	1	3	-3	0.0087	0.0067	1.0000
5	-2	-3	0	-1	-4	0.0087	0.0075	1.0000
0	0	3	-3	5	-3	0.0087	0.0173	0.9999
-2	3	-3	3	-3	-3	0.0087	0.0087	0.9999
-4	4	1	4	1	4	0.0087	0.0078	1.0000
0	-1	3	-1	4	-1	0.0087	0.0101	0.9999
-4	-5	4	0	1	4	0.0087	0.0082	0.9999
0	-2	2	-1	4	-3	0.0087	0.0089	0.9999
2	-3	-1	1	0	0	0.0086	0.0083	0.9999
2	3	-1	0	-1	-1	0.0086	0.0086	0.9999
0	-4	3	0	-3	4	0.0086	0.0214	1.0000
2	-1	-1	2	-4	2	0.0086	0.0096	1.0000
1	-2	-2	-1	-4	-2	0.0086	0.0108	0.9999
-3	3	-1	2	4	-2	0.0086	0.0104	1.0000
-1	-2	-1	4	-1	0	0.0086	0.0075	0.9999
1	-2	-5	2	-5	-1	0.0086	0.0062	1.0000
1	4	-3	2	4	-4	0.0086	0.0083	1.0000
-4	4	-2	4	3	-1	0.0086	0.0056	1.0000
1	4	-5	4	-3	0	0.0086	0.0169	0.9999
-1	5	-1	-1	3	0	0.0086	0.0096	0.9999
-2	-1	3	-1	-2	3	0.0086	0.0093	1.0000
-1	5	-3	-1	2	-3	0.0086	0.0078	1.0000
4	-4	-1	-1	0	-4	0.0086	0.0084	0.9999
-1	-4	3	-3	4	-2	0.0086	0.0100	0.9999
1	-5	2	-1	0	4	0.0086	0.0097	0.9999
3	-1	-5	4	-3	-2	0.0086	0.0104	0.9999
-3	-4	4	-2	4	3	0.0086	0.0078	0.9999
-4	-3	3	2	2	3	0.0086	0.0089	0.9999
-1	4	1	3	-1	1	0.0085	0.0076	0.9999
3	-3	1	1	-1	2	0.0085	0.0085	1.0000
3	0	-3	0	2	-6	0.0085	0.0085	0.9999
3	-3	1	-3	-3	4	0.0085	0.0091	0.9999
2	-5	4	-4	0	1	0.0085	0.0049	1.0000
2	-4	-1	-3	1	-3	0.0085	0.0083	0.9999
1	-5	2	-2	2	-2	0.0085	0.0086	0.9999
0	-4	4	-3	0	-1	0.0085	0.0106	0.9999
2	-1	-2	-3	-1	-5	0.0085	0.0062	1.0000
-4	-3	3	1	-4	4	0.0085	0.0077	0.9999
1	-5	0	1	-3	4	0.0085	0.0084	1.0000
1	0	1	-2	5	-6	0.0085	0.0092	0.9999
1	-1	-2	1	0	3	0.0084	0.0062	1.0000
1	0	2	-4	5	-4	0.0084	0.0101	1.0000
0	4	-4	2	-2	1	0.0084	0.0111	0.9999
-2	-4	5	1	1	3	0.0084	0.0085	1.0000
-3	3	-4	3	3	-4	0.0084	0.0084	0.9999
1	-2	2	0	3	1	0.0084	0.0085	0.9999
4	3	-2	1	-3	-3	0.0084	0.0097	0.9999
-3	1	-4	6	-1	0	0.0084	0.0087	0.9999
-1	3	-4	1	4	-6	0.0084	0.0055	1.0000
-3	3	-2	2	3	1	0.0084	0.0093	0.9999
2	1	0	1	3	-1	0.0084	0.0056	1.0000
-1	1	2	-2	2	-2	0.0084	0.0030	1.0000
-4	2	1	4	3	0	0.0084	0.0053	1.0000
-2	2	-3	5	1	-2	0.0084	0.0071	0.9999
3	-1	-2	3	-4	3	0.0084	0.0079	1.0000
3	0	-5	0	-5	-4	0.0084	0.0084	0.9999
4	2	0	-1	2	-4	0.0084	0.0082	0.9999
3	-2	-3	-1	1	-5	0.0084	0.0089	0.9999
-3	1	-2	3	-3	2	0.0084	0.0085	1.0000
-5	2	2	-1	6	-1	0.0084	0.0106	1.0000
0	0	-5	3	-1	-2	0.0084	0.0089	0.9999
5	-4	-4	-1	-1	-1	0.0084	0.0082	0.9999
-2	-2	-3	5	-3	2	0.0084	0.0083	0.9999
-1	3	-5	5	1	-4	0.0084	0.0076	0.9999
-3	2	-4	6	-1	1	0.0084	0.0091	1.0000
-1	-4	4	-4	5	-2	0.0084	0.0082	0.9999
1	-5	3	-2	2	-1	0.0084	0.0079	0.9999
-5	4	1	2	1	4	0.0084	0.0067	1.0000
4	-1	-5	-1	-1	-4	0.0084	0.0064	1.0000
2	-3	0	-3	3	-4	0.0083	0.0065	1.0000
-3	4	-1	1	5	-3	0.0083	0.0076	1.0000
4	-3	0	-2	-4	0	0.0083	0.0035	1.0000
-3	3	-1	6	0	1	0.0083	0.0127	0.9999
-2	4	-3	4	3	0	0.0083	0.0058	1.0000
3	-2	3	-1	2	0	0.0083	0.0090	0.9999
3	-3	1	0	-1	-3	0.0083	0.0089	0.9999
-2	1	3	-3	2	2	0.0083	0.0112	0.9999
0	2	0	-4	1	-3	0.0083	0.0090	0.9999
0	-2	4	-2	0	5	0.0083	0.0091	0.9999
4	0	-1	-5	0	-1	0.0083	0.0067	1.0000
1	0	-2	-1	4	-6	0.0083	0.0084	0.9999
0	4	-4	4	2	-5	0.0083	0.0075	1.0000
-5	3	3	-1	3	3	0.0083	0.0056	1.0000
3	4	-2	-4	3	-4	0.0083	0.0086	0.9999
-4	5	-1	3	3	-3	0.0083	0.0065	1.0000
2	-1	0	-2	-3	2	0.0083	0.0093	0.9999
-3	2	0	0	6	-4	0.0083	0.0083	0.9999
4	-1	-1	-3	-2	1	0.0083	0.0082	0.9999
-1	4	0	-2	2	0	0.0082	0.0102	0.9999
3	-1	-5	2	-1	-4	0.0082	0.0074	0.9999
-2	-5	5	-2	-2	3	0.0082	0.0106	0.9999
1	2	-2	-2	-1	-1	0.0082	0.0111	0.9999
2	-5	1	-1	0	0	0.0082	0.0081	1.0000
-2	5	-2	3	0	1	0.0082	0.0051	1.0000
-2	2	-2	2	4	-4	0.0082	0.0067	1.0000
1	2	-5	3	0	-3	0.0082	0.0102	1.0000
4	-4	-5	2	-4	-2	0.0082	0.0080	0.9999
2	-2	3	-4	4	-2	0.0082	0.0089	1.0000
1	2	0	-5	3	-3	0.0082	0.0082	1.0000
-1	-4	5	-3	5	-2	0.0082	0.0058	1.0000
-1	0	-4	4	-4	0	0.0082	0.0079	1.0000
-3	4	-4	4	-3	3	0.0082	0.0082	0.9999
5	-4	0	-4	-3	-2	0.0082	0.0082	1.0000
4	-2	-3	0	0	-5	0.0081	0.0073	0.9999
5	-4	-1	-4	1	-4	0.0081	0.0113	0.9999
1	1	-2	0	-3	-2	0.0081	0.0089	1.0000
1	1	2	-2	3	2	0.0081	0.0071	0.9999
2	-6	-1	-1	-2	0	0.0081	0.0079	0.9999
2	-2	0	2	-2	2	0.0081	0.0090	1.0000
3	-2	-1	-1	0	-4	0.0081	0.0072	1.0000
0	-6	0	3	-3	3	0.0081	0.0076	0.9999
1	-3	0	-1	2	-2	0.0081	0.0066	1.0000
3	2	-1	-5	2	-2	0.0081	0.0081	0.9999
3	1	-3	2	2	-3	0.0081	0.0072	0.9999
-5	0	0	3	2	2	0.0081	0.0086	0.9999
1	-1	-4	6	-4	1	0.0081	0.0076	1.0000
1	-1	-2	-4	0	-2	0.0081	0.0084	0.9999
-3	5	-1	3	1	4	0.0081	0.0086	0.9999
-4	0	5	-4	4	-2	0.0080	0.0111	0.9999
-2	2	2	0	6	-4	0.0080	0.0086	0.9999
1	4	-2	0	4	-6	0.0080	0.0085	1.0000
-1	-5	2	-2	-1	1	0.0080	0.0083	1.0000
1	0	-5	2	0	-4	0.0080	0.0076	0.9999
2	-2	-2	-2	2	-2	0.0080	0.0083	1.0000
-1	-5	2	-3	-1	0	0.0080	0.0063	1.0000
-1	-3	5	-2	2	1	0.0080	0.0167	1.0000
-2	3	-1	-1	-1	0	0.0080	0.0067	1.0000
-1	0	3	0	-3	2	0.0080	0.0080	0.9999
-2	1	-2	-1	1	-4	0.0080	0.0093	0.9999
-2	2	-2	6	0	0	0.0080	0.0063	1.0000
1	-2	1	-2	4	-4	0.0080	0.0083	0.9999
-1	0	-1	4	-3	2	0.0080	0.0096	1.0000
1	-1	4	0	-3	3	0.0080	0.0074	0.9999
-2	0	2	1	3	-1	0.0080	0.0046	1.0000
3	2	0	0	-1	-3	0.0080	0.0090	0.9999
4	-1	0	-4	0	-3	0.0079	0.0105	1.0000
-3	5	-1	3	1	1	0.0079	0.0080	1.0000
-3	4	0	0	-1	0	0.0079	0.0072	0.9999
-1	-1	0	4	1	1	0.0079	0.0092	0.9999
0	1	-4	2	-5	4	0.0079	0.0095	0.9999
-4	3	-4	5	1	-1	0.0079	0.0071	1.0000
4	1	-4	1	0	-5	0.0079	0.0079	1.0000
1	-4	0	3	-4	4	0.0079	0.0084	1.0000
1	-1	1	-6	2	-6	0.0079	0.0074	1.0000
2	0	-4	-3	3	-3	0.0079	0.0077	0.9999
-1	1	-4	3	-5	-1	0.0079	0.0078	0.9999
1	-5	1	3	-3	3	0.0079	0.0086	0.9999
-5	-3	4	0	-1	3	0.0079	0.0084	0.9999
-1	3	-5	4	1	-3	0.0079	0.0106	0.9999
1	1	-5	1	0	0	0.0079	0.0091	0.9999
-6	0	4	0	2	1	0.0079	0.0068	1.0000
5	-3	0	-2	-2	-4	0.0079	0.0077	1.0000
-5	2	1	4	4	-1	0.0079	0.0055	1.0000
-5	0	2	2	3	2	0.0078	0.0029	1.0000
-6	-1	4	-1	1	1	0.0078	0.0095	0.9999
4	1	-4	0	0	-4	0.0078	0.0104	1.0000
0	-1	-5	4	-3	0	0.0078	0.0078	1.0000
-3	-3	4	2	3	3	0.0078	0.0070	0.9999
4	-3	-1	-4	-1	1	0.0078	0.0064	1.0000
0	-3	0	-3	-1	-3	0.0078	0.0070	0.9999
-3	2	2	-1	1	2	0.0078	0.0076	1.0000
-4	2	2	0	1	5	0.0078	0.0074	0.9999
2	-3	3	-2	-2	4	0.0078	0.0074	1.0000
3	-2	2	-4	3	-3	0.0078	0.0035	1.0000
1	-6	5	-2	1	1	0.0078	0.0080	1.0000
-5	5	0	2	2	-2	0.0078	0.0133	0.9999
-3	3	3	-4	5	0	0.0078	0.0068	1.0000
3	-4	1	-1	1	2	0.0078	0.0082	0.9999
1	-1	-2	-4	4	-3	0.0078	0.0087	0.9999
-4	4	-1	3	-1	4	0.0078	0.0090	0.9999
-1	-6	2	2	-2	4	0.0078	0.0099	0.9999
0	-1	-2	0	-4	-2	0.0078	0.0077	0.9999
1	-5	0	4	-4	3	0.0077	0.0102	0.9999
0	-5	4	1	-3	4	0.0077	0.0120	1.0000
4	-5	-1	-2	0	-4	0.0077	0.0083	0.9999
-5	1	2	3	2	3	0.0077	0.0191	1.0000
2	-2	3	-5	4	-3	0.0077	0.0135	1.0000
-1	3	-5	4	2	-4	0.0077	0.0079	0.9999
1	-3	-2	4	-3	1	0.0077	0.0065	1.0000
-3	0	0	5	1	0	0.0077	0.0051	1.0000
1	-4	0	-3	-4	-1	0.0077	0.0071	0.9999
-2	5	-1	-1	3	-2	0.0077	0.0057	1.0000
2	0	-1	4	-4	4	0.0077	0.0075	1.0000
4	-2	1	1	-3	2	0.0077	0.0060	1.0000
-3	-5	3	0	1	2	0.0077	0.0075	0.9999
0	3	-4	3	1	-5	0.0077	0.0080	1.0000
4	-3	1	-1	0	0	0.0077	0.0092	1.0000
1	1	1	1	1	-4	0.0077	0.0087	0.9999
1	-4	0	-2	-4	3	0.0077	0.0077	1.0000
-1	2	0	-1	6	-5	0.0077	0.0100	0.9999
-4	-1	2	2	3	4	0.0076	0.0076	1.0000
2	4	-2	-2	2	-2	0.0076	0.0118	0.9999
-6	4	1	2	2	-1	0.0076	0.0117	0.9999
-3	-2	4	3	-2	5	0.0076	0.0093	1.0000
2	-3	3	1	-2	1	0.0076	0.0076	1.0000
-2	-3	3	-4	5	-2	0.0076	0.0064	1.0000
-3	3	1	1	1	3	0.0076	0.0056	1.0000
1	1	2	-6	4	0	0.0076	0.0074	0.9999
2	-4	-2	4	-4	1	0.0075	0.0096	0.9999
5	-2	-2	-4	-3	1	0.0075	0.0058	1.0000
-4	-3	4	3	1	4	0.0075	0.0074	1.0000
1	-1	0	-4	4	-4	0.0075	0.0040	1.0000
-1	5	-3	1	0	1	0.0075	0.0067	1.0000
1	-1	-2	1	-5	4	0.0075	0.0098	0.9999
5	0	-4	-1	-4	1	0.0075	0.0115	0.9999
4	4	-3	2	-2	-2	0.0075	0.0076	0.9999
-1	3	1	-4	5	-4	0.0075	0.0069	1.0000
2	1	-1	-6	2	-2	0.0075	0.0058	1.0000
-1	1	0	4	1	-2	0.0075	0.0061	1.0000
0	-1	-1	0	3	-4	0.0075	0.0087	0.9999
-3	3	-1	0	2	-4	0.0075	0.0090	1.0000
5	1	-4	-2	-2	0	0.0075	0.0075	0.9999
1	0	-1	-1	4	-6	0.0074	0.0073	0.9999
4	1	-1	1	-2	-4	0.0074	0.0096	0.9999
3	-5	3	-2	-3	2	0.0074	0.0109	1.0000
-1	2	-6	4	0	-4	0.0074	0.0077	0.9999
-3	1	-3	5	-3	1	0.0074	0.0112	0.9999
0	-6	2	0	0	1	0.0074	0.0076	0.9999
3	-3	2	-2	-4	1	0.0074	0.0080	1.0000
4	-2	-2	0	0	-5	0.0074	0.0084	0.9999
-4	2	1	4	3	2	0.0074	0.0059	1.0000
-1	-4	0	3	-1	2	0.0074	0.0074	0.9999
-5	1	2	-1	1	-1	0.0074	0.0071	0.9999
0	-3	3	-4	-3	1	0.0074	0.0062	1.0000
-6	0	2	1	0	1	0.0074	0.0081	0.9999
-3	3	1	2	5	-3	0.0074	0.0063	1.0000
-1	-2	2	-3	-1	5	0.0073	0.0066	0.9999
-2	3	-5	4	-4	-2	0.0073	0.0074	0.9999
1	-2	3	-3	0	5	0.0073	0.0073	0.9999
0	2	-4	5	0	-3	0.0073	0.0071	0.9999
-2	0	4	-6	4	1	0.0073	0.0056	1.0000
1	0	-5	1	0	-4	0.0073	0.0060	1.0000
-1	-4	4	-4	-1	5	0.0073	0.0073	1.0000
-2	-1	4	-1	0	6	0.0073	0.0075	1.0000
5	-1	-4	0	-4	-1	0.0073	0.0164	1.0000
-2	0	3	0	5	-3	0.0073	0.0077	0.9999
-1	4	-2	2	1	-3	0.0073	0.0145	1.0000
-6	1	1	4	1	4	0.0073	0.0073	1.0000
4	1	-2	-1	-3	-2	0.0073	0.0058	1.0000
2	-1	-5	3	-2	-2	0.0073	0.0072	1.0000
3	-2	-6	2	-3	-2	0.0073	0.0104	0.9999
-1	0	1	0	5	-4	0.0073	0.0072	0.9999
-1	-4	1	4	-2	3	0.0073	0.0074	0.9999
-2	3	-2	-2	2	-6	0.0073	0.0077	0.9999
-2	-2	6	-2	2	4	0.0073	0.0169	0.9999
-2	-4	4	-2	-2	3	0.0073	0.0079	1.0000
-3	2	4	-2	1	1	0.0073	0.0047	1.0000
0	3	-3	5	-3	3	0.0073	0.0073	1.0000
-5	-2	3	2	3	1	0.0073	0.0077	0.9999
2	-1	-3	1	-6	4	0.0073	0.0072	1.0000
0	2	-4	0	3	-5	0.0072	0.0073	1.0000
-2	-4	5	-3	4	1	0.0072	0.0072	1.0000
-3	0	1	0	5	-3	0.0072	0.0077	0.9999
-2	-3	4	0	3	1	0.0072	0.0079	1.0000
1	-1	0	-1	4	-4	0.0072	0.0089	0.9999
3	-3	3	-4	3	-1	0.0072	0.0101	1.0000
-2	3	2	-4	5	-2	0.0072	0.0057	1.0000
3	-3	4	-1	-2	1	0.0072	0.0070	1.0000
2	-1	-6	2	-2	-3	0.0072	0.0070	1.0000
-3	-2	2	4	-3	3	0.0072	0.0061	1.0000
0	-3	-1	-4	-1	0	0.0072	0.0071	0.9999
-3	1	4	-1	3	2	0.0072	0.0113	1.0000
1	-5	3	0	-2	2	0.0072	0.0077	1.0000
0	-3	1	1	-5	6	0.0072	0.0071	1.0000
3	-1	-3	2	-6	3	0.0072	0.0054	1.0000
0	-3	3	-5	0	2	0.0072	0.0060	1.0000
-4	2	-1	2	3	2	0.0072	0.0059	1.0000
3	3	-2	-2	3	-4	0.0072	0.0049	1.0000
2	-4	-1	-1	-6	0	0.0072	0.0079	0.9999
0	-4	4	-5	3	0	0.0072	0.0115	1.0000
2	-4	-1	-2	1	-3	0.0071	0.0082	0.9999
-2	-5	3	0	1	2	0.0071	0.0075	0.9999
1	-1	4	2	-2	3	0.0071	0.0059	1.0000
-3	3	-2	3	4	-3	0.0071	0.0079	0.9999
0	-1	2	-4	5	-3	0.0071	0.0071	1.0000
-1	6	-4	2	0	0	0.0071	0.0083	0.9999
2	3	1	-3	0	-3	0.0071	0.0079	0.9999
-1	0	2	3	0	3	0.0071	0.0089	1.0000
-4	1	-2	1	0	2	0.0071	0.0079	0.9999
2	-1	0	-5	0	1	0.0071	0.0074	0.9999
3	1	-4	-1	-3	-2	0.0071	0.0074	1.0000
-5	-2	3	0	-1	2	0.0071	0.0062	1.0000
2	-1	-5	3	-6	-1	0.0071	0.0074	1.0000
4	-4	-1	-3	-6	-1	0.0071	0.0062	1.0000
-1	4	-4	6	0	-2	0.0071	0.0071	1.0000
-2	-1	2	-2	5	-2	0.0071	0.0079	1.0000
-2	2	3	2	-1	1	0.0071	0.0061	1.0000
1	-1	-1	2	-5	6	0.0071	0.0073	1.0000
-1	1	-2	5	0	-2	0.0071	0.0080	0.9999
2	-3	1	-2	2	-1	0.0071	0.0083	1.0000
-2	-1	1	-4	4	-1	0.0071	0.0070	1.0000
-1	-3	2	-2	4	-2	0.0071	0.0070	0.9999
-2	-1	3	-5	4	-4	0.0071	0.0069	1.0000
-1	-4	3	-5	2	-2	0.0071	0.0086	0.9999
4	-4	-4	-1	-2	-3	0.0071	0.0071	1.0000
2	-3	1	0	-4	4	0.0070	0.0079	1.0000
-4	5	-1	1	1	-3	0.0070	0.0097	0.9999
0	2	-6	4	0	-4	0.0070	0.0077	0.9999
-2	3	2	2	2	-2	0.0070	0.0088	0.9999
-4	-2	5	1	4	1	0.0070	0.0076	0.9999
1	-1	4	-1	2	0	0.0070	0.0049	1.0000
3	-5	-4	1	-4	-1	0.0070	0.0071	0.9999
1	-4	4	-6	0	3	0.0070	0.0082	1.0000
-3	1	-3	4	-3	0	0.0070	0.0077	1.0000
4	-6	2	-2	-2	1	0.0070	0.0051	1.0000
-1	3	-2	-2	0	-5	0.0070	0.0063	1.0000
3	-2	3	1	-1	1	0.0070	0.0057	1.0000
4	1	-3	-4	-1	-2	0.0070	0.0071	1.0000
0	-6	2	2	-2	2	0.0070	0.0056	1.0000
4	0	-4	2	1	-3	0.0070	0.0066	0.9999
1	-3	0	3	-3	1	0.0070	0.0020	1.0000
3	1	-6	0	0	-5	0.0070	0.0045	1.0000
1	-3	4	-4	1	-1	0.0070	0.0129	1.0000
-3	-1	1	4	-1	5	0.0070	0.0044	1.0000
4	-1	-4	1	0	-5	0.0070	0.0126	0.9998
1	1	0	0	-4	2	0.0070	0.0077	0.9999
-6	3	-1	4	-1	1	0.0070	0.0065	1.0000
4	-2	2	-6	1	-1	0.0069	0.0089	1.0000
-4	-3	1	3	0	3	0.0069	0.0059	1.0000
-1	-4	4	-1	3	-1	0.0069	0.0080	0.9999
-5	-2	2	4	1	3	0.0069	0.0072	0.9999
-4	0	0	2	3	-1	0.0069	0.0065	1.0000
0	0	1	-4	1	0	0.0069	0.0068	1.0000
-2	0	1	-4	4	1	0.0069	0.0081	0.9999
-2	-3	2	4	-1	4	0.0069	0.0068	1.0000
3	1	1	-6	3	-2	0.0069	0.0072	1.0000
-3	3	-2	-2	4	-1	0.0069	0.0070	0.9999
3	-1	1	-1	-3	-2	0.0069	0.0073	1.0000
-4	3	0	-1	2	1	0.0069	0.0075	1.0000
-5	0	1	1	2	4	0.0069	0.0068	1.0000
1	2	3	-1	3	-3	0.0069	0.0062	1.0000
0	-1	-4	5	-3	1	0.0069	0.0081	1.0000
-4	2	0	4	2	3	0.0069	0.0108	1.0000
4	-3	-1	-2	-5	4	0.0069	0.0069	1.0000
3	3	-1	-4	3	-3	0.0069	0.0085	0.9999
-1	5	-1	-2	3	-1	0.0069	0.0069	1.0000
4	4	-2	1	0	-4	0.0069	0.0070	0.9999
1	-4	2	-4	-2	3	0.0068	0.0065	1.0000
-3	-4	2	4	-1	4	0.0068	0.0060	1.0000
-4	3	0	2	6	-4	0.0068	0.0037	1.0000
-5	5	-2	3	0	4	0.0068	0.0064	0.9999
1	0	-4	3	0	-4	0.0068	0.0070	0.9999
2	-4	2	-3	3	-4	0.0068	0.0080	0.9999
4	-1	-2	-4	2	-5	0.0068	0.0091	1.0000
3	-2	-4	-1	-1	-3	0.0068	0.0082	1.0000
0	2	-4	0	-3	-4	0.0068	0.0063	1.0000
2	3	-2	1	-3	0	0.0068	0.0065	1.0000
-3	4	-3	5	3	-3	0.0068	0.0080	0.9999
-3	-4	4	2	0	5	0.0068	0.0080	1.0000
5	-1	-1	-6	-1	-1	0.0068	0.0074	0.9999
4	-3	1	-6	-1	1	0.0068	0.0062	1.0000
1	0	-5	4	-3	0	0.0068	0.0050	1.0000
-3	-2	4	3	0	4	0.0068	0.0088	1.0000
-2	-1	-4	4	-5	1	0.0068	0.0066	1.0000
0	-5	4	-1	1	2	0.0068	0.0070	1.0000
-4	2	-1	4	4	-1	0.0068	0.0051	1.0000
1	-5	3	-1	1	-1	0.0067	0.0056	1.0000
-2	-2	3	2	1	1	0.0067	0.0076	1.0000
-5	1	2	2	5	0	0.0067	0.0053	1.0000
1	-3	1	-1	-3	1	0.0067	0.0139	1.0000
-3	6	-3	2	1	-1	0.0067	0.0107	1.0000
2	-6	2	1	-3	3	0.0067	0.0065	1.0000
-5	4	-1	1	0	-2	0.0067	0.0060	1.0000
3	-3	-2	-2	1	-4	0.0067	0.0057	1.0000
1	0	0	0	-4	3	0.0067	0.0076	1.0000
-1	5	-3	3	2	-4	0.0067	0.0066	1.0000
2	-3	-1	-3	0	-4	0.0067	0.0071	1.0000
0	4	-3	4	-2	1	0.0067	0.0053	1.0000
2	5	-4	0	1	-1	0.0067	0.0041	1.0000
-4	6	-1	1	3	-1	0.0067	0.0066	1.0000
4	-2	-4	2	-4	0	0.0067	0.0102	1.0000
1	1	2	-6	3	0	0.0067	0.0077	0.9999
4	0	0	-2	-2	1	0.0067	0.0050	1.0000
2	-2	-1	-1	2	-4	0.0067	0.0071	1.0000
-4	3	-2	1	2	1	0.0067	0.0047	1.0000
3	-5	-1	1	-3	1	0.0067	0.0066	1.0000
5	-1	-4	1	-3	-4	0.0067	0.0067	1.0000
0	-1	3	1	-1	3	0.0066	0.0099	1.0000
2	2	-2	-4	1	-1	0.0066	0.0060	1.0000
-1	-4	-2	1	-2	4	0.0066	0.0067	0.9999
-3	-1	2	-1	5	-2	0.0066	0.0066	1.0000
0	-4	5	-4	2	2	0.0066	0.0159	1.0000
0	-6	2	-2	1	0	0.0066	0.0054	1.0000
0	-1	-2	6	-3	1	0.0066	0.0056	1.0000
-5	-1	5	-2	1	1	0.0066	0.0065	1.0000
2	4	-4	0	-3	-2	0.0066	0.0069	1.0000
3	4	-6	2	-3	0	0.0066	0.0047	1.0000
-3	1	1	0	3	4	0.0066	0.0071	0.9999
0	-3	5	-3	4	-1	0.0066	0.0097	1.0000
-4	0	2	5	0	4	0.0066	0.0040	1.0000
-3	2	1	1	6	-4	0.0066	0.0068	0.9999
4	0	0	-5	1	-1	0.0066	0.0055	1.0000
-2	4	-4	3	4	-2	0.0065	0.0072	1.0000
0	2	-5	5	0	-4	0.0065	0.0068	0.9999
0	-3	4	-3	-1	6	0.0065	0.0054	1.0000
4	2	-3	-1	-1	-1	0.0065	0.0063	1.0000
3	4	-6	0	-2	-2	0.0065	0.0066	1.0000
-2	0	4	-2	0	1	0.0065	0.0050	1.0000
3	0	-3	1	1	-6	0.0065	0.0069	0.9999
3	-2	-5	0	-1	-4	0.0065	0.0057	1.0000
-4	1	0	0	5	-3	0.0065	0.0065	1.0000
0	2	-3	-1	-1	-5	0.0065	0.0054	1.0000
5	-1	-4	-1	0	-5	0.0065	0.0083	1.0000
-2	1	4	-2	3	4	0.0065	0.0067	1.0000
3	3	-3	-1	4	-4	0.0065	0.0071	1.0000
4	2	-2	-4	1	-2	0.0065	0.0071	0.9999
3	-5	0	-3	1	-3	0.0065	0.0085	0.9999
0	2	0	4	-3	2	0.0065	0.0069	1.0000
4	1	-4	-1	-4	-3	0.0065	0.0060	1.0000
3	-4	0	-2	-5	4	0.0065	0.0074	1.0000
5	-2	1	-5	0	0	0.0065	0.0076	1.0000
4	1	-5	0	-5	1	0.0065	0.0064	1.0000
-3	-1	2	-1	-1	6	0.0065	0.0080	0.9999
-5	3	-1	3	0	-1	0.0065	0.0050	1.0000
-4	-2	4	-4	2	4	0.0065	0.0069	0.9999
-1	5	-3	2	0	2	0.0065	0.0059	1.0000
-3	3	0	1	6	-4	0.0065	0.0073	1.0000
5	1	-4	-2	-1	-5	0.0064	0.0090	1.0000
0	4	-4	3	-1	-2	0.0064	0.0088	1.0000
-1	-4	2	-3	4	1	0.0064	0.0060	1.0000
1	-4	0	-3	2	-3	0.0064	0.0052	1.0000
-4	3	4	-1	2	-1	0.0064	0.0066	1.0000
0	6	-5	2	-1	0	0.0064	0.0069	0.9999
3	-2	-4	3	-3	-1	0.0064	0.0052	1.0000
-1	1	-5	4	0	-3	0.0064	0.0057	1.0000
-5	-2	3	3	3	3	0.0064	0.0073	0.9999
-1	3	1	-4	4	0	0.0064	0.0049	1.0000
1	-2	-2	5	-3	0	0.0064	0.0065	1.0000
-3	-5	3	2	0	3	0.0064	0.0077	0.9999
-4	1	4	-1	1	6	0.0064	0.0086	0.9999
0	-1	3	-6	2	-4	0.0064	0.0077	1.0000
5	-2	-4	2	-3	-3	0.0064	0.0073	1.0000
3	3	-4	0	-1	-2	0.0064	0.0042	1.0000
2	-3	1	-1	-4	5	0.0064	0.0049	1.0000
3	-3	-4	2	-3	-1	0.0064	0.0084	1.0000
3	2	-3	1	-3	1	0.0064	0.0055	1.0000
-3	2	1	4	-3	4	0.0064	0.0088	1.0000
0	4	-4	0	-2	-4	0.0064	0.0057	1.0000
-4	4	1	2	1	4	0.0064	0.0068	1.0000
1	1	0	2	2	-4	0.0064	0.0059	1.0000
4	0	-4	-1	0	-5	0.0064	0.0132	1.0000
6	0	-2	-4	0	-1	0.0064	0.0065	0.9999
2	1	-2	-4	0	-1	0.0063	0.0057	1.0000
2	-3	-4	3	-5	2	0.0063	0.0046	1.0000
-1	0	1	1	-1	3	0.0063	0.0091	1.0000
0	6	-3	0	2	-2	0.0063	0.0063	1.0000
-4	2	4	-2	3	3	0.0063	0.0051	1.0000
0	3	-5	6	-1	-2	0.0063	0.0073	1.0000
2	5	-6	1	-2	-1	0.0063	0.0029	1.0000
0	2	-5	3	-5	2	0.0063	0.0076	1.0000
-1	4	-1	-3	3	-3	0.0063	0.0062	1.0000
-2	-5	3	-2	2	1	0.0063	0.0062	1.0000
3	1	-3	-3	3	-6	0.0063	0.0113	1.0000
-4	3	4	-2	4	-3	0.0063	0.0047	1.0000
4	-4	1	-4	-3	4	0.0063	0.0048	1.0000
-6	1	0	3	-1	1	0.0063	0.0073	0.9999
5	0	-2	-5	-1	-1	0.0063	0.0059	1.0000
-2	0	4	3	-2	2	0.0063	0.0066	0.9999
1	1	-1	-4	4	-3	0.0063	0.0086	1.0000
1	-3	-2	5	-4	2	0.0063	0.0054	1.0000
3	-6	-1	-1	-4	2	0.0063	0.0102	1.0000
-2	0	4	-5	3	-3	0.0063	0.0090	0.9999
2	-3	-2	0	-6	4	0.0063	0.0039	1.0000
2	-2	-2	2	-2	2	0.0063	0.0067	1.0000
-2	1	-2	1	4	-4	0.0063	0.0060	1.0000
3	-2	-4	4	-4	0	0.0063	0.0062	1.0000
0	3	2	-2	2	-2	0.0063	0.0065	1.0000
0	6	-6	2	-1	0	0.0063	0.0074	0.9999
2	2	-2	-3	2	-1	0.0063	0.0082	0.9999
-4	1	4	-1	2	6	0.0063	0.0071	0.9999
-1	1	-4	5	0	-1	0.0062	0.0079	0.9999
-4	-2	5	-4	2	2	0.0062	0.0045	1.0000
-1	2	-1	2	-1	-3	0.0062	0.0035	1.0000
1	0	1	-6	2	-6	0.0062	0.0043	1.0000
5	-3	-1	-2	-4	4	0.0062	0.0059	1.0000
6	-3	-3	0	-2	-4	0.0062	0.0071	1.0000
-1	-5	0	4	-3	4	0.0062	0.0085	0.9999
1	3	1	-4	5	-4	0.0062	0.0063	1.0000
-2	0	0	0	4	0	0.0062	0.0049	1.0000
2	-4	0	-1	1	-3	0.0062	0.0058	1.0000
1	-4	1	-4	3	-1	0.0062	0.0043	1.0000
-4	1	3	-1	5	0	0.0062	0.0033	1.0000
2	0	-3	1	-5	4	0.0062	0.0065	1.0000
-3	3	4	-2	5	2	0.0062	0.0066	1.0000
1	-4	1	-6	1	-4	0.0062	0.0072	0.9999
-1	3	-4	5	1	-3	0.0062	0.0034	1.0000
-2	4	-4	4	-4	-1	0.0062	0.0058	1.0000
1	-1	2	-2	-2	1	0.0062	0.0063	1.0000
1	-2	-2	0	-4	2	0.0062	0.0106	1.0000
-3	1	3	-1	-1	3	0.0062	0.0057	1.0000
1	-6	0	1	-4	4	0.0062	0.0085	1.0000
-2	-1	3	-2	6	-3	0.0062	0.0056	1.0000
1	0	2	0	3	-2	0.0062	0.0042	1.0000
-2	4	-3	2	-1	-1	0.0062	0.0115	1.0000
1	-6	0	-3	-4	0	0.0062	0.0079	0.9999
0	2	-4	3	2	-5	0.0062	0.0049	1.0000
3	0	-1	-6	1	-1	0.0062	0.0054	1.0000
5	-2	-1	-6	-1	0	0.0062	0.0068	0.9999
-4	-2	2	6	-1	4	0.0062	0.0063	1.0000
-5	2	1	6	2	1	0.0061	0.0052	1.0000
1	3	-5	0	1	-1	0.0061	0.0057	1.0000
-1	-5	1	4	-3	5	0.0061	0.0058	1.0000
-1	-1	2	-3	6	-4	0.0061	0.0060	1.0000
1	-3	4	2	0	3	0.0061	0.0065	0.9999
-4	5	1	-1	4	0	0.0061	0.0066	1.0000
1	2	1	-6	4	-2	0.0061	0.0063	1.0000
3	-1	-2	1	-5	4	0.0061	0.0061	1.0000
-5	1	4	-1	2	4	0.0061	0.0082	1.0000
3	1	-1	-5	1	-2	0.0061	0.0073	1.0000
1	2	-3	2	-3	4	0.0061	0.0061	1.0000
0	1	-5	6	-2	-1	0.0061	0.0057	1.0000
-1	-2	3	-5	1	3	0.0061	0.0039	1.0000
-2	-2	2	2	1	4	0.0061	0.0058	1.0000
0	1	0	-2	6	-6	0.0061	0.0055	1.0000
-1	-6	4	-4	3	0	0.0061	0.0064	1.0000
1	2	-1	4	1	-2	0.0061	0.0061	1.0000
-2	0	4	-4	1	-1	0.0061	0.0074	1.0000
1	4	-6	1	-2	-2	0.0061	0.0071	1.0000
0	0	-4	4	-6	1	0.0061	0.0056	1.0000
5	2	-5	-2	-2	-1	0.0061	0.0063	0.9999
2	1	-5	-1	-2	-6	0.0061	0.0039	1.0000
-5	3	-1	2	5	-2	0.0061	0.0054	1.0000
1	1	-4	0	2	-4	0.0061	0.0089	1.0000
3	-6	3	-2	0	-1	0.0061	0.0062	1.0000
-1	-3	2	2	1	2	0.0061	0.0027	1.0000
0	0	3	-6	3	0	0.0061	0.0043	1.0000
0	-1	-2	6	-4	3	0.0061	0.0068	1.0000
-4	3	0	3	5	-3	0.0060	0.0064	1.0000
0	-2	-2	5	-3	2	0.0060	0.0024	1.0000
4	-1	-1	-5	-1	-1	0.0060	0.0052	1.0000
-5	1	3	-3	4	-3	0.0060	0.0061	1.0000
-1	1	0	-1	6	-6	0.0060	0.0066	0.9999
2	-2	-5	4	-3	-2	0.0060	0.0063	0.9999
3	2	-3	2	-3	-3	0.0060	0.0048	1.0000
-1	2	-2	-4	4	-4	0.0060	0.0042	1.0000
3	-1	-3	0	-5	4	0.0060	0.0064	1.0000
4	-3	-1	-3	-4	2	0.0060	0.0052	1.0000
-3	-3	4	-2	5	-1	0.0060	0.0058	1.0000
-5	5	-2	3	0	3	0.0060	0.0060	1.0000
-3	0	-1	3	-5	2	0.0060	0.0062	1.0000
-3	0	2	0	-1	5	0.0060	0.0050	1.0000
-4	2	-1	1	5	-4	0.0060	0.0058	1.0000
-3	-1	2	-2	6	-3	0.0060	0.0049	1.0000
-4	1	0	2	4	-2	0.0060	0.0065	1.0000
-4	4	-3	2	-2	0	0.0060	0.0063	1.0000
-4	3	-1	6	2	-1	0.0060	0.0059	1.0000
-2	1	3	-4	3	1	0.0059	0.0039	1.0000
-2	2	-4	3	2	-4	0.0059	0.0059	1.0000
-5	2	-2	5	-2	1	0.0059	0.0059	1.0000
-3	4	-1	3	-1	0	0.0059	0.0067	1.0000
0	-5	3	-2	2	0	0.0059	0.0067	1.0000
0	0	2	-6	3	-1	0.0059	0.0059	1.0000
6	-4	-2	-1	-2	-3	0.0059	0.0061	1.0000
-1	3	-2	-3	4	-1	0.0059	0.0076	0.9999
-3	-5	3	1	0	4	0.0059	0.0065	1.0000
4	-2	-1	-1	-4	4	0.0059	0.0052	1.0000
-3	1	4	-3	6	-1	0.0059	0.0045	1.0000
3	-4	-2	3	-4	1	0.0059	0.0071	1.0000
-3	2	-2	3	-3	6	0.0059	0.0024	1.0000
-3	-1	1	0	4	-2	0.0059	0.0061	1.0000
1	3	-4	-2	0	-1	0.0059	0.0062	1.0000
-2	-2	1	-2	4	-3	0.0059	0.0047	1.0000
-1	1	-5	5	-2	0	0.0059	0.0061	1.0000
-5	1	5	-1	3	1	0.0059	0.0084	1.0000
-4	2	-2	3	3	-2	0.0059	0.0057	1.0000
5	-2	0	-4	0	-4	0.0059	0.0131	1.0000
4	-2	-1	-2	-4	3	0.0059	0.0066	1.0000
2	-2	0	-3	-3	2	0.0059	0.0057	1.0000
-4	2	-2	6	0	2	0.0059	0.0057	1.0000
0	4	-4	3	-3	3	0.0059	0.0074	0.9999
0	-3	4	-4	5	-2	0.0059	0.0051	1.0000
-2	2	-1	0	5	-4	0.0058	0.0060	1.0000
2	1	-4	0	2	-5	0.0058	0.0058	1.0000
-2	3	4	-2	4	0	0.0058	0.0052	1.0000
0	2	-4	-1	0	-6	0.0058	0.0042	1.0000
3	-4	-1	-4	2	-5	0.0058	0.0058	1.0000
5	4	-5	-1	0	-3	0.0058	0.0058	1.0000
-3	4	-2	4	4	-4	0.0058	0.0055	1.0000
-1	-4	0	4	-2	2	0.0058	0.0059	1.0000
0	-1	-3	5	-2	0	0.0058	0.0054	1.0000
-3	3	-2	4	3	-2	0.0058	0.0062	1.0000
6	1	-4	-4	-1	-2	0.0058	0.0060	1.0000
1	4	-3	-2	2	-5	0.0058	0.0042	1.0000
-6	1	-1	6	1	2	0.0058	0.0078	0.9999
-1	0	-5	3	-5	-1	0.0058	0.0077	0.9999
1	-2	-1	0	-5	5	0.0058	0.0043	1.0000
-1	-2	3	-2	5	-2	0.0058	0.0047	1.0000
-4	3	-2	2	5	-4	0.0058	0.0031	1.0000
0	-5	2	1	1	2	0.0058	0.0055	1.0000
-3	3	0	1	0	4	0.0058	0.0048	1.0000
-1	-1	4	3	0	3	0.0058	0.0047	1.0000
2	-3	2	-3	-2	5	0.0058	0.0040	1.0000
-3	-1	3	-2	6	-2	0.0058	0.0063	1.0000
-2	2	0	-1	4	0	0.0058	0.0030	1.0000
2	1	-4	-1	2	-5	0.0058	0.0041	1.0000
-5	-3	4	0	4	1	0.0058	0.0049	1.0000
-3	-4	4	-1	3	4	0.0058	0.0066	1.0000
2	0	-6	4	-2	-3	0.0058	0.0049	1.0000
-5	3	-1	6	3	-1	0.0058	0.0061	1.0000
2	-5	1	0	-5	2	0.0058	0.0086	1.0000
-1	-1	-1	-3	4	-2	0.0057	0.0052	1.0000
-3	1	2	0	3	0	0.0057	0.0110	1.0000
-1	-1	-1	3	-5	2	0.0057	0.0043	1.0000
-4	0	5	-2	4	-2	0.0057	0.0045	1.0000
-3	2	5	-2	5	3	0.0057	0.0087	0.9999
3	-3	0	-1	1	-4	0.0057	0.0062	1.0000
5	-1	-1	-4	-1	1	0.0057	0.0073	0.9999
3	-4	-3	-3	-4	-1	0.0057	0.0063	1.0000
-5	-1	4	4	2	3	0.0057	0.0049	1.0000
-1	4	0	-5	5	-2	0.0057	0.0057	1.0000
-3	3	0	3	4	-2	0.0057	0.0050	1.0000
-2	0	1	-3	6	-4	0.0057	0.0036	1.0000
-6	1	2	4	4	0	0.0057	0.0053	1.0000
-4	2	-1	5	2	0	0.0057	0.0060	1.0000
-1	1	-5	5	-1	-1	0.0057	0.0057	1.0000
-3	2	0	2	5	-4	0.0057	0.0066	0.9999
0	-6	4	-1	1	1	0.0057	0.0056	1.0000
2	0	2	-5	2	0	0.0057	0.0067	1.0000
-4	2	3	2	1	5	0.0057	0.0058	1.0000
-4	3	-3	4	1	0	0.0057	0.0043	1.0000
-3	-5	4	1	1	3	0.0057	0.0063	1.0000
-1	-3	4	-4	0	6	0.0057	0.0053	1.0000
3	-2	3	0	-3	3	0.0057	0.0056	1.0000
0	1	-2	1	3	-4	0.0057	0.0019	1.0000
2	-6	1	-4	1	-2	0.0057	0.0054	1.0000
-1	1	0	-4	4	-6	0.0057	0.0059	1.0000
4	1	-3	-3	-1	0	0.0057	0.0045	1.0000
0	-5	2	-4	-1	-1	0.0057	0.0063	1.0000
-5	3	-3	5	2	-1	0.0057	0.0060	1.0000
-1	2	-3	1	4	-6	0.0057	0.0069	0.9999
1	1	-5	4	0	-4	0.0057	0.0055	1.0000
3	0	-6	3	-2	-3	0.0057	0.0066	1.0000
4	2	-5	-2	-2	-1	0.0057	0.0051	1.0000
4	-3	-1	-3	2	-5	0.0057	0.0063	1.0000
0	0	1	-5	2	-1	0.0056	0.0055	1.0000
3	-3	2	-5	-1	3	0.0056	0.0054	1.0000
3	-4	-3	2	-2	2	0.0056	0.0062	1.0000
4	4	-4	1	-3	-1	0.0056	0.0055	1.0000
-1	-1	2	-3	0	4	0.0056	0.0059	1.0000
-4	-1	1	1	4	1	0.0056	0.0055	1.0000
1	-5	-1	0	-5	1	0.0056	0.0075	1.0000
-5	3	4	-2	4	3	0.0056	0.0066	1.0000
4	3	-6	0	-3	-2	0.0056	0.0041	1.0000
0	3	-4	3	-4	4	0.0056	0.0058	1.0000
2	-6	0	0	-2	1	0.0056	0.0050	1.0000
2	0	-4	2	-6	4	0.0056	0.0068	1.0000
0	2	-6	2	-4	-4	0.0056	0.0049	1.0000
1	-1	0	2	-4	0	0.0056	0.0027	1.0000
0	5	-4	-1	1	-1	0.0056	0.0062	0.9999
5	-3	-2	-2	-5	4	0.0056	0.0057	1.0000
2	-2	-4	-1	0	-4	0.0056	0.0064	1.0000
3	3	-3	1	-1	-4	0.0056	0.0038	1.0000
-2	-4	0	5	-3	4	0.0056	0.0082	0.9999
2	2	-1	-2	-3	-2	0.0056	0.0050	1.0000
-1	3	2	2	-1	1	0.0056	0.0038	1.0000
2	0	-2	0	3	-5	0.0056	0.0065	1.0000
4	0	-4	0	-5	2	0.0056	0.0056	1.0000
5	-3	-4	3	-4	-2	0.0056	0.0065	1.0000
4	4	-4	-4	1	-4	0.0056	0.0041	1.0000
0	-4	0	3	-2	2	0.0056	0.0048	1.0000
3	-1	-5	3	-2	-3	0.0055	0.0055	1.0000
3	-3	0	-2	2	-4	0.0055	0.0035	1.0000
-6	4	0	2	1	5	0.0055	0.0045	1.0000
-3	-4	3	4	-1	5	0.0055	0.0038	1.0000
4	1	-3	-6	1	-3	0.0055	0.0049	1.0000
-3	2	2	-3	2	2	0.0055	0.0045	1.0000
-5	4	0	1	2	1	0.0055	0.0040	1.0000
0	-2	3	-3	-1	5	0.0055	0.0046	1.0000
5	0	-4	-4	-2	-1	0.0055	0.0043	1.0000
4	-1	0	-3	3	-6	0.0055	0.0052	1.0000
2	-5	-1	-1	-5	0	0.0055	0.0084	0.9999
2	-1	-3	0	2	-5	0.0055	0.0054	1.0000
3	0	-4	-1	-2	-5	0.0055	0.0035	1.0000
-3	3	3	-2	5	-1	0.0055	0.0107	1.0000
-2	2	-5	5	0	-2	0.0055	0.0054	1.0000
4	-3	-2	-2	-4	0	0.0055	0.0055	1.0000
0	6	-2	-3	4	-3	0.0055	0.0032	1.0000
-1	-1	-2	5	-2	2	0.0055	0.0025	1.0000
-1	4	-3	1	-1	-2	0.0055	0.0033	1.0000
3	-2	-4	0	0	-5	0.0055	0.0041	1.0000
-1	-1	-1	6	-3	3	0.0055	0.0056	1.0000
-3	-4	2	3	-4	3	0.0055	0.0049	1.0000
-3	-3	3	-1	3	1	0.0055	0.0077	1.0000
2	2	2	-3	1	-3	0.0054	0.0031	1.0000
1	6	-4	2	1	-1	0.0054	0.0066	1.0000
-2	4	-2	4	4	0	0.0054	0.0049	1.0000
-5	-3	5	3	2	3	0.0054	0.0051	1.0000
-3	-1	3	-4	4	-3	0.0054	0.0041	1.0000
-3	1	4	-2	3	5	0.0054	0.0044	1.0000
2	-5	2	-4	-4	0	0.0054	0.0064	1.0000
6	-3	-1	-4	-3	2	0.0054	0.0033	1.0000
-4	-3	1	3	-4	4	0.0054	0.0042	1.0000
2	-2	4	-5	2	2	0.0054	0.0042	1.0000
-5	2	3	0	2	5	0.0054	0.0006	1.0000
-4	-2	2	1	4	3	0.0054	0.0068	0.9999
-1	-5	5	0	0	4	0.0054	0.0062	1.0000
-1	-5	3	-1	2	1	0.0054	0.0042	1.0000
0	-3	0	5	-4	4	0.0054	0.0073	1.0000
-1	6	-6	2	-1	0	0.0054	0.0072	0.9999
0	0	-3	6	-2	-1	0.0054	0.0048	1.0000
3	-3	-1	-4	2	-4	0.0054	0.0058	1.0000
-2	3	-5	3	2	-4	0.0054	0.0036	1.0000
-1	-1	-4	6	-3	1	0.0054	0.0063	1.0000
4	-2	-2	0	-5	5	0.0054	0.0047	1.0000
2	-2	2	-4	5	-5	0.0054	0.0054	1.0000
-2	-2	4	-1	4	0	0.0054	0.0074	1.0000
1	-2	-3	5	-3	0	0.0054	0.0050	1.0000
-3	4	2	4	2	2	0.0054	0.0031	1.0000
-1	0	2	-1	3	2	0.0054	0.0077	1.0000
-2	0	1	4	-3	6	0.0054	0.0017	1.0000
4	-1	1	-4	-2	-2	0.0054	0.0062	1.0000
1	4	-1	-5	4	-3	0.0053	0.0062	1.0000
-3	3	0	3	-1	5	0.0053	0.0067	1.0000
-1	-4	0	1	0	2	0.0053	0.0030	1.0000
4	-1	-4	-2	1	-2	0.0053	0.0044	1.0000
1	3	-5	2	2	-5	0.0053	0.0057	1.0000
-2	-5	3	3	-1	3	0.0053	0.0058	1.0000
0	-3	1	-1	-4	6	0.0053	0.0065	1.0000
-4	5	-1	1	2	-3	0.0053	0.0033	1.0000
-1	3	0	-4	4	-1	0.0053	0.0053	1.0000
-4	2	4	-3	4	2	0.0053	0.0027	1.0000
3	1	-4	0	-1	-6	0.0053	0.0052	1.0000
2	2	0	-4	2	-5	0.0053	0.0095	1.0000
-3	-1	4	0	4	-1	0.0053	0.0032	1.0000
-3	6	1	0	5	0	0.0053	0.0048	1.0000
-5	2	1	5	3	0	0.0053	0.0039	1.0000
4	-1	-3	-2	-3	-3	0.0052	0.0052	1.0000
-5	3	-2	4	3	-1	0.0052	0.0052	1.0000
2	-6	3	-3	1	0	0.0052	0.0079	1.0000
5	-1	-3	-2	-4	2	0.0052	0.0039	1.0000
5	3	-5	-3	-1	-3	0.0052	0.0045	1.0000
-3	1	-1	1	4	-3	0.0052	0.0009	1.0000
0	3	-5	1	1	-2	0.0052	0.0069	1.0000
-3	2	1	-2	4	-3	0.0052	0.0060	1.0000
-1	1	-2	-3	3	-4	0.0052	0.0045	1.0000
0	-5	0	0	-6	2	0.0052	0.0056	1.0000
0	-5	0	0	-1	1	0.0052	0.0066	1.0000
0	2	0	-5	3	-1	0.0052	0.0038	1.0000
3	3	-5	-2	-1	-2	0.0052	0.0053	1.0000
-2	-3	3	-4	3	4	0.0052	0.0068	0.9999
-5	3	0	3	-1	5	0.0052	0.0045	1.0000
0	0	3	0	1	-3	0.0052	0.0057	1.0000
-3	5	-2	1	1	2	0.0052	0.0069	0.9999
-1	0	0	-4	2	1	0.0052	0.0062	1.0000
2	-6	4	-3	0	0	0.0052	0.0078	1.0000
1	-4	1	-1	2	0	0.0052	0.0024	1.0000
6	-2	0	-6	0	0	0.0052	0.0044	1.0000
3	0	3	-4	3	-3	0.0052	0.0044	1.0000
-4	0	2	5	1	2	0.0052	0.0048	1.0000
-6	2	-1	3	0	0	0.0052	0.0040	1.0000
5	0	-3	-3	-3	0	0.0052	0.0045	1.0000
-5	1	0	3	3	4	0.0052	0.0065	1.0000
0	-4	2	2	-6	4	0.0052	0.0043	1.0000
1	0	3	-4	3	2	0.0051	0.0053	1.0000
-4	-2	2	0	0	1	0.0051	0.0041	1.0000
-4	3	1	-1	2	3	0.0051	0.0072	0.9999
0	0	3	-1	1	-2	0.0051	0.0045	1.0000
0	1	-4	4	-6	0	0.0051	0.0056	1.0000
-2	1	-1	-1	5	-4	0.0051	0.0047	1.0000
-6	4	-1	4	-1	0	0.0051	0.0060	1.0000
-2	1	1	2	-2	6	0.0051	0.0045	1.0000
-6	2	2	4	3	1	0.0051	0.0069	1.0000
0	4	-1	1	1	1	0.0051	0.0025	1.0000
1	-6	3	-3	-2	1	0.0051	0.0108	1.0000
-3	2	2	1	6	-4	0.0051	0.0064	1.0000
-5	4	1	2	1	5	0.0051	0.0053	1.0000
1	0	-1	1	3	-4	0.0051	0.0033	1.0000
-3	2	-1	1	5	-4	0.0051	0.0029	1.0000
0	4	-5	3	-3	3	0.0051	0.0069	0.9999
-2	-6	2	3	-2	4	0.0051	0.0033	1.0000
2	5	-3	-4	3	-4	0.0051	0.0038	1.0000
-2	0	-2	4	1	-1	0.0051	0.0064	1.0000
1	-2	2	-3	5	-4	0.0051	0.0049	1.0000
1	-3	3	-4	5	-3	0.0051	0.0033	1.0000
-4	-1	-2	6	-2	3	0.0051	0.0050	1.0000
2	-3	0	-1	2	2	0.0051	0.0018	1.0000
-1	0	3	-3	6	-3	0.0051	0.0050	1.0000
-2	1	0	0	-1	5	0.0051	0.0045	1.0000
4	-2	-1	0	-4	4	0.0051	0.0048	1.0000
-3	-3	1	5	-1	3	0.0051	0.0032	1.0000
-3	0	3	-1	0	6	0.0051	0.0051	1.0000
2	-4	3	-5	-1	2	0.0051	0.0035	1.0000
5	-1	1	-6	2	-1	0.0051	0.0048	1.0000
-5	1	2	6	1	3	0.0050	0.0033	1.0000
3	-4	-2	-1	-2	2	0.0050	0.0039	1.0000
-5	2	1	4	4	2	0.0050	0.0048	1.0000
-4	1	1	1	-1	5	0.0050	0.0029	1.0000
-2	3	1	-4	4	-1	0.0050	0.0054	1.0000
-2	-6	4	1	0	3	0.0050	0.0049	1.0000
-2	5	-2	0	2	-2	0.0050	0.0065	1.0000
0	-6	2	-1	0	1	0.0050	0.0033	1.0000
3	-3	-1	-2	2	-5	0.0050	0.0051	1.0000
-2	5	-4	3	-2	2	0.0050	0.0047	1.0000
3	-1	-5	1	-6	1	0.0050	0.0065	1.0000
4	-1	-2	1	-4	3	0.0050	0.0049	1.0000
1	3	0	2	-2	-1	0.0050	0.0015	1.0000
1	3	4	-3	4	-3	0.0050	0.0064	1.0000
-1	2	-6	5	-1	-2	0.0050	0.0054	1.0000
3	-3	2	0	0	-2	0.0050	0.0056	1.0000
0	-3	3	-1	-1	4	0.0050	0.0036	1.0000
-2	5	0	1	3	0	0.0050	0.0046	1.0000
-5	-2	4	3	1	3	0.0050	0.0055	1.0000
1	0	-6	2	-4	-3	0.0050	0.0046	1.0000
3	-2	0	-2	-3	4	0.0050	0.0063	1.0000
-1	0	-5	5	-2	-1	0.0050	0.0040	1.0000
-1	-4	4	-4	2	4	0.0050	0.0051	1.0000
1	-2	2	-6	1	2	0.0050	0.0043	1.0000
1	-1	-6	4	-3	-2	0.0050	0.0047	1.0000
-2	3	3	-4	5	0	0.0050	0.0040	1.0000
3	-4	2	-3	-3	5	0.0050	0.0066	1.0000
3	0	3	-1	0	-1	0.0050	0.0031	1.0000
3	0	-2	-4	-1	-6	0.0050	0.0060	1.0000
-5	-2	0	4	-4	4	0.0050	0.0050	1.0000
0	0	4	0	2	3	0.0050	0.0026	1.0000
0	3	-4	0	-3	-4	0.0050	0.0043	1.0000
-5	-1	2	5	1	3	0.0050	0.0043	1.0000
4	-2	-5	2	-2	-4	0.0050	0.0057	1.0000
-2	2	0	-1	6	-4	0.0050	0.0070	1.0000
0	-6	-1	3	-4	3	0.0050	0.0052	1.0000
-2	4	0	2	1	3	0.0049	0.0038	1.0000
-5	3	2	-1	3	4	0.0049	0.0054	1.0000
-1	0	3	-1	1	5	0.0049	0.0029	1.0000
-4	-2	3	5	0	3	0.0049	0.0041	1.0000
5	-4	-2	-3	1	-5	0.0049	0.0037	1.0000
1	-2	-1	-2	3	-5	0.0049	0.0044	1.0000
3	-6	-1	2	-4	2	0.0049	0.0062	1.0000
4	-4	2	-4	2	-3	0.0049	0.0041	1.0000
4	-4	1	-3	2	-5	0.0049	0.0050	1.0000
-3	5	0	3	5	-2	0.0049	0.0013	1.0000
0	4	-2	-1	1	0	0.0049	0.0032	1.0000
1	6	-6	2	-1	0	0.0049	0.0037	1.0000
5	-4	-2	-2	0	-5	0.0049	0.0026	1.0000
-1	-5	4	-4	4	-1	0.0049	0.0061	1.0000
-1	5	-3	1	0	0	0.0049	0.0049	1.0000
-2	-5	3	1	1	3	0.0049	0.0046	1.0000
3	2	-5	1	-4	0	0.0049	0.0080	1.0000
4	-2	-5	1	-2	-3	0.0049	0.0043	1.0000
-1	3	-3	2	4	-6	0.0049	0.0041	1.0000
-4	2	0	4	-2	-1	0.0049	0.0052	1.0000
2	5	-5	0	0	-1	0.0049	0.0042	1.0000
2	-3	4	-4	-3	2	0.0049	0.0050	1.0000
1	-6	3	-2	-1	3	0.0049	0.0057	1.0000
-4	2	0	4	3	0	0.0049	0.0009	1.0000
-2	4	0	2	0	-3	0.0049	0.0014	1.0000
-1	-4	4	0	-3	2	0.0049	0.0050	1.0000
3	5	-4	-2	2	-3	0.0049	0.0038	1.0000
-3	0	1	-2	6	-4	0.0049	0.0056	1.0000
-5	-3	1	5	-1	4	0.0049	0.0045	1.0000
1	-3	1	-3	-3	4	0.0049	0.0027	1.0000
4	-2	-4	1	-1	-5	0.0049	0.0070	0.9999
-1	5	-2	0	2	1	0.0049	0.0036	1.0000
1	1	-1	-3	5	-5	0.0049	0.0018	1.0000
-3	5	-2	4	-1	3	0.0049	0.0037	1.0000
3	0	1	1	-2	3	0.0048	0.0053	1.0000
2	3	-5	1	-4	-1	0.0048	0.0066	1.0000
2	0	-6	5	-2	-3	0.0048	0.0047	1.0000
-4	2	0	2	3	3	0.0048	0.0044	1.0000
3	-1	3	-6	3	-1	0.0048	0.0051	1.0000
1	-5	5	-3	1	0	0.0048	0.0058	1.0000
3	-2	-4	-1	1	-3	0.0048	0.0044	1.0000
-5	2	3	3	4	1	0.0048	0.0061	1.0000
-6	2	1	3	5	-1	0.0048	0.0058	1.0000
0	3	0	4	0	3	0.0048	0.0045	1.0000
-4	0	4	0	0	6	0.0048	0.0044	1.0000
-3	-2	0	6	-2	4	0.0048	0.0060	1.0000
-1	3	-1	2	4	-5	0.0048	0.0050	1.0000
-5	4	-1	3	3	0	0.0048	0.0118	1.0000
0	2	-1	-3	5	-5	0.0048	0.0070	1.0000
1	2	-3	1	-3	2	0.0048	0.0058	1.0000
3	-3	-2	-1	1	-4	0.0048	0.0039	1.0000
-4	6	0	2	3	3	0.0048	0.0041	1.0000
1	3	1	2	0	-2	0.0048	0.0054	1.0000
1	3	-3	-4	4	-3	0.0048	0.0026	1.0000
3	0	-4	-1	0	-4	0.0048	0.0057	1.0000
-1	-1	3	-5	2	3	0.0048	0.0028	1.0000
-2	4	2	-3	5	0	0.0048	0.0051	1.0000
-1	-6	4	-3	-3	2	0.0048	0.0052	1.0000
1	-4	-1	-2	-1	1	0.0048	0.0034	1.0000
2	2	-1	1	-4	2	0.0048	0.0031	1.0000
1	-5	4	-2	2	-1	0.0048	0.0070	1.0000
1	-1	-1	1	-5	5	0.0048	0.0071	1.0000
-6	0	1	4	1	4	0.0048	0.0043	1.0000
-1	4	-2	2	-2	-4	0.0048	0.0031	1.0000
0	0	4	-4	3	2	0.0048	0.0060	1.0000
-3	2	-2	5	2	-2	0.0048	0.0047	1.0000
-3	3	-1	2	-1	5	0.0048	0.0052	1.0000
2	1	-5	3	0	-4	0.0048	0.0047	1.0000
-2	-3	4	-4	-2	2	0.0048	0.0059	1.0000
-3	-5	4	0	2	2	0.0048	0.0048	1.0000
-2	3	3	2	0	0	0.0047	0.0057	1.0000
-3	2	-4	6	-2	2	0.0047	0.0064	1.0000
3	0	-3	-3	-3	-1	0.0047	0.0027	1.0000
-1	-5	1	3	-3	5	0.0047	0.0034	1.0000
4	-1	-4	3	-1	0	0.0047	0.0012	1.0000
-2	2	-1	2	1	3	0.0047	0.0044	1.0000
-1	5	0	-4	5	-2	0.0047	0.0047	1.0000
-5	4	-2	2	1	-3	0.0047	0.0055	1.0000
-5	3	3	-2	3	-2	0.0047	0.0037	1.0000
-2	0	5	-1	1	1	0.0047	0.0017	1.0000
1	3	-2	-5	3	-3	0.0047	0.0009	1.0000
-2	-4	6	-2	4	1	0.0047	0.0066	1.0000
5	-4	-1	-3	1	-5	0.0047	0.0045	1.0000
0	-6	4	0	0	1	0.0047	0.0029	1.0000
5	1	-4	-3	-2	-1	0.0047	0.0022	1.0000
1	-1	-1	2	-5	5	0.0047	0.0046	1.0000
-4	-2	1	6	-1	4	0.0047	0.0061	1.0000
-1	4	-1	-1	5	-4	0.0047	0.0098	1.0000
2	0	-1	-4	4	-5	0.0047	0.0082	1.0000
-6	2	-1	4	-2	1	0.0047	0.0069	0.9999
5	-1	-4	0	0	-6	0.0047	0.0039	1.0000
-3	-3	4	0	3	2	0.0047	0.0049	1.0000
3	0	-5	3	-4	0	0.0047	0.0241	1.0000
-5	-2	4	-1	4	2	0.0047	0.0030	1.0000
6	-2	-1	-4	-2	0	0.0047	0.0046	1.0000
1	3	-5	0	-3	-5	0.0047	0.0013	1.0000
4	-1	-2	-3	3	-6	0.0047	0.0042	1.0000
-2	2	2	-1	2	4	0.0047	0.0053	1.0000
-4	0	-1	6	0	1	0.0047	0.0010	1.0000
-1	-6	4	1	0	3	0.0047	0.0057	1.0000
-5	3	3	0	2	5	0.0047	0.0013	1.0000
0	1	-1	3	2	1	0.0047	0.0035	1.0000
1	-5	-2	3	-4	2	0.0047	0.0041	1.0000
1	-4	-1	4	-4	3	0.0047	0.0049	1.0000
-1	-1	2	-1	5	-4	0.0047	0.0046	1.0000
-5	0	3	1	-2	3	0.0047	0.0034	1.0000
-3	3	-2	4	4	-2	0.0047	0.0033	1.0000
3	1	-3	2	2	-2	0.0047	0.0043	1.0000
-6	2	1	4	2	3	0.0047	0.0039	1.0000
5	-5	2	-4	0	-2	0.0047	0.0059	1.0000
-1	-1	2	3	-2	0	0.0047	0.0011	1.0000
-2	1	1	-4	4	1	0.0046	0.0027	1.0000
2	-5	4	-3	2	-1	0.0046	0.0039	1.0000
0	2	0	-6	4	-2	0.0046	0.0047	1.0000
-2	6	-1	-2	4	-2	0.0046	0.0041	1.0000
4	-3	-2	2	-3	-1	0.0046	0.0057	1.0000
-6	2	2	3	4	0	0.0046	0.0046	1.0000
5	0	-3	0	-3	1	0.0046	0.0044	1.0000
0	-3	4	-6	1	3	0.0046	0.0009	1.0000
-5	1	2	5	1	3	0.0046	0.0020	1.0000
1	-5	5	-3	3	-1	0.0046	0.0046	1.0000
-1	4	1	-2	5	-3	0.0046	0.0023	1.0000
1	-3	-3	-2	-2	1	0.0046	0.0040	1.0000
-5	1	-1	6	1	1	0.0046	0.0051	1.0000
3	-2	2	-4	4	-5	0.0046	0.0058	1.0000
3	0	-3	1	1	-3	0.0046	0.0022	1.0000
-1	5	-4	2	-1	1	0.0046	0.0064	1.0000
1	-2	1	-5	2	2	0.0046	0.0048	1.0000
-2	0	3	-5	3	2	0.0046	0.0030	1.0000
3	-2	-4	1	-3	-2	0.0046	0.0048	1.0000
2	-1	-4	4	-5	2	0.0046	0.0142	1.0000
3	-1	-6	3	-2	-3	0.0046	0.0049	1.0000
-1	0	-1	4	1	-1	0.0046	0.0009	1.0000
-1	4	1	-2	4	-1	0.0046	0.0042	1.0000
0	1	-3	3	-5	0	0.0046	0.0027	1.0000
0	1	-4	2	1	-3	0.0046	0.0024	1.0000
4	2	-1	0	1	-1	0.0046	0.0042	1.0000
-1	-4	1	3	-3	5	0.0046	0.0059	1.0000
-2	2	0	4	-1	3	0.0045	0.0019	1.0000
2	-4	-1	4	-4	2	0.0045	0.0040	1.0000
1	2	-2	-3	-2	-3	0.0045	0.0019	1.0000
3	-2	-2	-2	-1	-1	0.0045	0.0057	1.0000
1	-4	1	-4	3	-3	0.0045	0.0056	1.0000
-3	-5	4	-2	-3	3	0.0045	0.0067	0.9999
-2	2	-3	2	1	2	0.0045	0.0056	1.0000
-2	0	-4	5	-5	1	0.0045	0.0054	1.0000
-4	-4	4	4	0	4	0.0045	0.0029	1.0000
-3	3	-4	6	1	-2	0.0045	0.0030	1.0000
-2	4	-5	2	0	-5	0.0045	0.0044	1.0000
-5	2	0	3	-2	1	0.0045	0.0040	1.0000
4	4	-4	-2	1	-3	0.0045	0.0049	1.0000
3	-2	0	-3	4	-6	0.0045	0.0037	1.0000
5	-3	-5	0	-2	-4	0.0045	0.0022	1.0000
-1	-4	1	4	-2	2	0.0045	0.0050	1.0000
-5	0	2	4	4	2	0.0045	0.0033	1.0000
3	3	-4	-4	1	-3	0.0045	0.0042	1.0000
5	-1	-4	1	-1	-5	0.0045	0.0077	0.9999
-2	-5	2	0	-4	3	0.0045	0.0038	1.0000
2	-1	-4	5	-3	-2	0.0045	0.0021	1.0000
-5	4	-2	1	3	-4	0.0045	0.0012	1.0000
-5	0	2	4	1	5	0.0045	0.0072	1.0000
-1	-5	4	1	0	3	0.0045	0.0044	1.0000
-2	4	-2	3	4	-4	0.0045	0.0053	1.0000
-4	2	4	-1	4	1	0.0045	0.0143	1.0000
-5	1	4	1	4	2	0.0045	0.0044	1.0000
-5	2	0	5	3	-1	0.0045	0.0041	1.0000
3	0	-6	4	-1	-3	0.0045	0.0043	1.0000
-1	-3	-1	4	-1	2	0.0045	0.0026	1.0000
-6	-2	5	-2	2	1	0.0045	0.0025	1.0000
-3	4	3	-2	6	2	0.0045	0.0028	1.0000
-1	3	-4	2	4	-6	0.0045	0.0006	1.0000
3	-3	2	-4	1	-4	0.0045	0.0048	1.0000
-4	3	1	3	5	-3	0.0045	0.0025	1.0000
-3	0	1	-2	0	2	0.0045	0.0039	1.0000
2	0	-3	1	1	-4	0.0045	0.0028	1.0000
2	-1	1	-4	4	-4	0.0045	0.0052	1.0000
-3	0	0	6	-1	3	0.0045	0.0064	1.0000
-4	-2	4	0	-2	3	0.0045	0.0051	1.0000
-2	-2	5	-3	5	0	0.0045	0.0094	1.0000
-5	5	2	0	4	3	0.0044	0.0026	1.0000
0	5	0	-2	5	-3	0.0044	0.0033	1.0000
-3	-2	4	-2	6	-1	0.0044	0.0040	1.0000
3	-1	-1	-2	0	2	0.0044	0.0058	1.0000
-2	-1	3	-2	0	6	0.0044	0.0013	1.0000
-1	-5	-1	1	-4	4	0.0044	0.0046	1.0000
-1	1	1	-1	6	-6	0.0044	0.0042	1.0000
-2	-5	4	1	1	2	0.0044	0.0034	1.0000
-3	5	-2	3	-1	4	0.0044	0.0054	1.0000
-2	-2	4	2	3	2	0.0044	0.0044	1.0000
-1	-1	0	1	-4	6	0.0044	0.0051	1.0000
1	-1	1	-4	2	-3	0.0044	0.0036	1.0000
-2	0	0	-2	5	-4	0.0044	0.0060	1.0000
-6	3	0	4	-1	1	0.0044	0.0056	1.0000
3	-2	-3	-1	-3	0	0.0044	0.0081	1.0000
-2	-3	4	-2	5	-2	0.0044	0.0041	1.0000
-2	-6	4	0	1	2	0.0044	0.0057	1.0000
-4	3	-1	-1	2	0	0.0044	0.0041	1.0000
-4	-2	1	5	-1	5	0.0044	0.0078	1.0000
2	-1	-5	2	-1	-4	0.0044	0.0048	1.0000
4	-2	-2	-1	1	-6	0.0044	0.0045	1.0000
3	-1	-4	0	1	-6	0.0044	0.0064	0.9999
-4	-4	1	2	-4	4	0.0044	0.0039	1.0000
0	-3	0	-1	1	2	0.0044	0.0019	1.0000
3	1	-4	3	-1	-4	0.0044	0.0033	1.0000
-4	1	2	0	6	-2	0.0044	0.0064	1.0000
1	-3	-4	3	-3	-1	0.0044	0.0024	1.0000
0	0	-2	4	-1	0	0.0044	0.0060	1.0000
-3	3	-3	2	4	-4	0.0043	0.0051	1.0000
4	-5	0	-4	1	-3	0.0043	0.0037	1.0000
3	-3	-3	3	-2	-1	0.0043	0.0019	1.0000
-2	3	-3	5	1	-1	0.0043	0.0050	1.0000
-3	4	-2	5	3	-4	0.0043	0.0066	0.9999
0	-5	2	-1	-1	3	0.0043	0.0045	1.0000
1	-1	-3	5	-4	2	0.0043	0.0084	1.0000
-5	-1	1	6	0	3	0.0043	0.0040	1.0000
0	-2	4	-2	4	-2	0.0043	0.0047	1.0000
-5	3	0	0	2	-3	0.0043	0.0045	1.0000
-3	1	5	-3	4	2	0.0043	0.0047	1.0000
2	2	-4	-1	3	-6	0.0043	0.0050	1.0000
5	-2	-5	1	-2	-4	0.0043	0.0041	1.0000
-1	4	2	3	3	0	0.0043	0.0048	1.0000
1	1	-5	5	-1	-3	0.0043	0.0040	1.0000
2	-2	-2	-1	2	-5	0.0043	0.0039	1.0000
-5	-2	5	2	4	2	0.0043	0.0009	1.0000
-1	-6	1	1	-2	3	0.0043	0.0024	1.0000
-5	6	0	2	2	3	0.0043	0.0034	1.0000
1	0	-2	1	-4	5	0.0043	0.0042	1.0000
0	5	-2	-1	2	-1	0.0043	0.0033	1.0000
0	-3	4	-1	2	4	0.0043	0.0056	1.0000
-2	-3	5	-2	5	3	0.0043	0.0003	1.0000
5	-1	-2	-1	-2	-4	0.0043	0.0036	1.0000
0	5	-4	3	-1	2	0.0043	0.0049	1.0000
-5	2	2	4	4	-1	0.0043	0.0043	1.0000
-1	0	3	-4	5	-5	0.0043	0.0035	1.0000
-2	0	1	-2	0	4	0.0043	0.0041	1.0000
-2	6	-2	0	2	0	0.0043	0.0011	1.0000
3	-2	-3	-3	2	-6	0.0043	0.0038	1.0000
3	-1	-3	-1	-2	1	0.0043	0.0013	1.0000
1	1	2	-4	0	-3	0.0043	0.0028	1.0000
-1	0	0	-3	5	-4	0.0043	0.0042	1.0000
-1	4	1	-4	5	-3	0.0043	0.0072	1.0000
-5	3	1	3	5	-1	0.0043	0.0056	1.0000
4	-1	-1	-3	3	-6	0.0043	0.0067	1.0000
-3	3	-2	4	-3	5	0.0043	0.0042	1.0000
-3	-1	1	5	1	3	0.0042	0.0037	1.0000
-5	-1	2	4	2	2	0.0042	0.0045	1.0000
-4	5	-3	3	-1	3	0.0042	0.0016	1.0000
4	-6	3	-3	-2	0	0.0042	0.0043	1.0000
-3	-1	3	0	5	-2	0.0042	0.0026	1.0000
-4	3	-2	4	4	-2	0.0042	0.0042	1.0000
3	-2	2	0	-1	0	0.0042	0.0032	1.0000
-3	-2	2	4	0	3	0.0042	0.0063	1.0000
-5	3	3	-1	3	4	0.0042	0.0023	1.0000
-3	4	-3	6	-2	-1	0.0042	0.0067	1.0000
-4	2	2	-1	2	4	0.0042	0.0021	1.0000
-1	6	-2	-2	3	-2	0.0042	0.0049	1.0000
3	-1	-5	-1	0	-5	0.0042	0.0044	1.0000
4	1	-5	1	-5	2	0.0042	0.0022	1.0000
-2	6	-5	3	-1	0	0.0042	0.0015	1.0000
-4	2	3	-1	2	4	0.0042	0.0042	1.0000
3	-3	-5	1	-3	-2	0.0042	0.0044	1.0000
-5	3	2	0	2	5	0.0042	0.0017	1.0000
3	0	2	-1	-2	-1	0.0042	0.0018	1.0000
-4	5	1	1	3	1	0.0042	0.0071	1.0000
4	2	-5	2	-4	0	0.0042	0.0063	1.0000
-4	2	-3	1	2	0	0.0042	0.0036	1.0000
-4	-2	1	6	-1	3	0.0042	0.0059	1.0000
-3	-2	4	2	2	2	0.0042	0.0042	1.0000
-1	-5	1	4	-3	4	0.0042	0.0041	1.0000
-4	-5	3	2	0	4	0.0042	0.0045	1.0000
1	3	-3	0	4	-6	0.0042	0.0069	1.0000
-2	3	0	2	0	5	0.0042	0.0044	1.0000
1	-3	0	-2	-4	4	0.0042	0.0032	1.0000
-6	1	2	2	5	0	0.0042	0.0042	1.0000
-3	1	3	1	3	-1	0.0042	0.0044	1.0000
1	4	-1	-3	3	-2	0.0042	0.0038	1.0000
-1	1	0	2	-2	6	0.0042	0.0058	1.0000
5	-3	-4	-3	-1	-3	0.0042	0.0063	1.0000
4	-1	-1	-1	-5	0	0.0042	0.0042	1.0000
0	0	0	1	-3	5	0.0042	0.0039	1.0000
1	1	-4	-2	-1	-6	0.0042	0.0039	1.0000
4	-2	1	-3	-3	-2	0.0042	0.0037	1.0000
-1	-3	3	-3	5	-3	0.0042	0.0040	1.0000
0	3	1	-5	4	-1	0.0041	0.0038	1.0000
5	0	-4	0	2	-4	0.0041	0.0046	1.0000
3	-1	-3	1	-6	4	0.0041	0.0027	1.0000
-1	1	-1	1	4	-5	0.0041	0.0036	1.0000
2	2	0	3	-2	2	0.0041	0.0059	1.0000
2	0	-2	-1	-3	3	0.0041	0.0036	1.0000
1	-1	-2	-3	0	-5	0.0041	0.0038	1.0000
3	3	0	-2	0	-4	0.0041	0.0041	1.0000
-2	-6	3	-1	0	3	0.0041	0.0058	1.0000
1	-1	-5	5	-3	-1	0.0041	0.0056	1.0000
-4	-5	5	-3	1	2	0.0041	0.0022	1.0000
-3	4	-5	3	-1	-4	0.0041	0.0024	1.0000
-3	0	3	-1	1	4	0.0041	0.0071	1.0000
4	-2	-5	3	-3	-3	0.0041	0.0045	1.0000
-2	3	-1	-1	2	1	0.0041	0.0041	1.0000
-1	3	2	1	3	-1	0.0041	0.0048	1.0000
3	-6	-1	-2	-1	-2	0.0041	0.0033	1.0000
4	-1	-4	-1	-5	1	0.0041	0.0072	1.0000
-4	-1	2	-1	-2	3	0.0041	0.0024	1.0000
-4	-2	3	0	-3	3	0.0041	0.0036	1.0000
6	-3	-2	-2	0	-5	0.0041	0.0041	1.0000
-5	-2	2	2	-1	3	0.0041	0.0027	1.0000
1	3	-4	2	-3	3	0.0041	0.0033	1.0000
3	-1	-5	5	-4	-1	0.0041	0.0047	1.0000
-6	1	3	5	3	1	0.0041	0.0030	1.0000
2	1	-4	3	-5	5	0.0041	0.0027	1.0000
2	2	-5	2	-5	3	0.0041	0.0026	1.0000
5	2	-3	-5	1	-3	0.0041	0.0045	1.0000
-1	-2	-3	3	-2	4	0.0041	0.0034	1.0000
-4	5	1	2	3	4	0.0041	0.0032	1.0000
-1	-1	0	-1	4	-4	0.0041	0.0054	1.0000
4	4	-4	0	-3	-4	0.0041	0.0031	1.0000
1	-5	-1	2	-3	2	0.0041	0.0039	1.0000
-6	4	1	1	2	4	0.0041	0.0044	1.0000
3	1	0	-5	2	-1	0.0041	0.0027	1.0000
2	-5	-2	2	-3	0	0.0041	0.0051	1.0000
3	-3	-4	0	-1	-4	0.0041	0.0030	1.0000
1	0	4	-5	4	0	0.0041	0.0039	1.0000
-1	-6	3	-1	-1	4	0.0041	0.0047	1.0000
0	2	-5	5	-1	0	0.0041	0.0060	1.0000
-2	-4	5	-1	2	3	0.0041	0.0044	1.0000
1	0	4	-6	5	1	0.0041	0.0050	1.0000
3	1	-4	0	1	-2	0.0041	0.0061	1.0000
-6	0	4	1	2	2	0.0041	0.0063	1.0000
-1	-5	4	2	-1	4	0.0040	0.0067	1.0000
2	4	-4	2	-1	1	0.0040	0.0041	1.0000
-6	0	3	2	5	0	0.0040	0.0036	1.0000
3	-1	-6	4	-3	-3	0.0040	0.0006	1.0000
1	5	-2	-3	3	-2	0.0040	0.0014	1.0000
0	-4	2	-4	4	-3	0.0040	0.0032	1.0000
-3	4	-2	3	2	-1	0.0040	0.0151	1.0000
-1	-5	4	0	0	4	0.0040	0.0055	1.0000
2	6	-4	-2	3	-3	0.0040	0.0014	1.0000
-4	-2	3	-1	5	-1	0.0040	0.0036	1.0000
1	-5	2	1	-3	4	0.0040	0.0030	1.0000
5	-4	2	-5	-1	3	0.0040	0.0006	1.0000
4	-3	-1	-1	-5	5	0.0040	0.0037	1.0000
-4	-4	1	4	-2	5	0.0040	0.0032	1.0000
-1	0	5	-4	4	3	0.0040	0.0031	1.0000
1	0	3	-4	-1	0	0.0040	0.0033	1.0000
1	4	-5	1	-2	0	0.0040	0.0044	1.0000
1	-3	3	-2	-2	5	0.0040	0.0057	1.0000
-3	-4	2	2	1	3	0.0040	0.0026	1.0000
1	2	0	1	-2	3	0.0040	0.0021	1.0000
1	-3	-4	0	-2	-1	0.0040	0.0039	1.0000
1	2	-4	2	2	-5	0.0040	0.0043	1.0000
0	-2	3	2	-2	4	0.0040	0.0045	1.0000
1	2	-1	0	4	-6	0.0040	0.0034	1.0000
4	-4	-3	3	-4	-1	0.0040	0.0037	1.0000
-5	4	-1	5	0	2	0.0040	0.0085	1.0000
4	2	-5	3	-4	1	0.0040	0.0060	1.0000
-2	-1	2	-2	-2	4	0.0040	0.0030	1.0000
-1	4	-1	1	5	-5	0.0040	0.0039	1.0000
1	-1	3	-3	1	4	0.0040	0.0010	1.0000
-3	5	-3	-1	2	-2	0.0040	0.0042	1.0000
-4	3	-2	6	2	-2	0.0040	0.0047	1.0000
3	-2	-2	0	-6	5	0.0040	0.0025	1.0000
-5	3	0	5	4	-1	0.0040	0.0032	1.0000
-6	2	0	5	3	1	0.0039	0.0031	1.0000
-3	-1	-1	5	-3	5	0.0039	0.0093	1.0000
0	-1	4	-2	0	3	0.0039	0.0015	1.0000
1	-5	1	3	-3	2	0.0039	0.0040	1.0000
3	1	-1	-3	4	-6	0.0039	0.0027	1.0000
2	-3	-5	3	-5	1	0.0039	0.0026	1.0000
3	-2	-5	5	-4	-1	0.0039	0.0029	1.0000
5	0	-4	-3	-3	-1	0.0039	0.0032	1.0000
0	6	-4	-1	2	-2	0.0039	0.0036	1.0000
-5	5	-1	2	1	3	0.0039	0.0046	1.0000
1	1	1	-6	3	-2	0.0039	0.0034	1.0000
0	-6	3	1	-1	2	0.0039	0.0039	1.0000
2	4	-5	-1	-1	-2	0.0039	0.0033	1.0000
-1	-5	3	3	-2	4	0.0039	0.0035	1.0000
-6	-2	3	2	3	2	0.0039	0.0047	1.0000
-2	-1	5	-5	3	2	0.0039	0.0047	1.0000
0	2	2	1	2	-3	0.0039	0.0041	1.0000
-2	5	-4	1	0	1	0.0039	0.0026	1.0000
4	-1	-5	2	-2	-3	0.0039	0.0040	1.0000
2	1	-3	2	1	-5	0.0039	0.0022	1.0000
-2	-3	4	-1	4	-1	0.0039	0.0027	1.0000
3	-1	-4	0	1	-5	0.0039	0.0045	1.0000
3	-6	0	-2	0	-2	0.0039	0.0027	1.0000
-3	1	4	-1	2	5	0.0039	0.0039	1.0000
-2	-5	5	0	2	2	0.0039	0.0038	1.0000
4	-3	-5	2	-3	-3	0.0039	0.0023	1.0000
-4	2	-2	5	2	-1	0.0039	0.0018	1.0000
-4	0	4	1	5	0	0.0039	0.0038	1.0000
-6	0	0	5	0	4	0.0039	0.0041	1.0000
-2	3	-3	2	-2	-3	0.0039	0.0039	1.0000
-6	1	2	5	3	1	0.0039	0.0025	1.0000
4	3	-3	-5	2	-4	0.0039	0.0043	1.0000
1	-3	3	-4	-1	1	0.0039	0.0036	1.0000
0	2	-1	-1	5	-5	0.0039	0.0045	1.0000
3	3	-2	0	0	-1	0.0039	0.0032	1.0000
1	6	-3	0	3	-4	0.0039	0.0039	1.0000
-1	-6	4	-3	1	3	0.0039	0.0075	1.0000
0	-3	3	-3	3	3	0.0039	0.0050	1.0000
2	-2	4	-5	2	1	0.0039	0.0036	1.0000
6	-3	0	-6	-1	1	0.0039	0.0040	1.0000
-3	-1	4	-2	3	1	0.0038	0.0112	1.0000
0	-5	4	-2	2	1	0.0038	0.0057	1.0000
-3	1	-3	4	-4	0	0.0038	0.0032	1.0000
-3	-1	1	6	-1	3	0.0038	0.0025	1.0000
4	-1	0	-6	0	-1	0.0038	0.0038	1.0000
0	5	-3	-3	3	-4	0.0038	0.0027	1.0000
-2	5	2	-2	6	-1	0.0038	0.0024	1.0000
-4	4	1	-3	4	-2	0.0038	0.0062	1.0000
-2	-3	-1	5	-3	4	0.0038	0.0032	1.0000
-5	3	-1	6	2	1	0.0038	0.0022	1.0000
2	-2	0	-2	3	-1	0.0038	0.0020	1.0000
-2	0	3	-5	3	1	0.0038	0.0047	1.0000
2	0	3	-6	4	0	0.0038	0.0040	1.0000
2	0	-5	4	-2	-2	0.0038	0.0030	1.0000
4	-4	-3	0	-4	3	0.0038	0.0038	1.0000
-5	-3	3	3	1	4	0.0038	0.0034	1.0000
-5	2	0	6	2	1	0.0038	0.0033	1.0000
-1	-4	0	-1	1	2	0.0038	0.0029	1.0000
-5	2	3	3	5	-1	0.0038	0.0044	1.0000
-1	-3	4	-1	4	-1	0.0038	0.0021	1.0000
2	-3	-4	1	-1	-2	0.0038	0.0016	1.0000
-3	0	-1	4	-4	2	0.0038	0.0026	1.0000
-1	-6	2	1	-1	2	0.0038	0.0018	1.0000
4	-3	0	-3	-3	4	0.0038	0.0034	1.0000
0	2	1	-2	5	-6	0.0038	0.0037	1.0000
5	-4	-3	0	-2	-3	0.0038	0.0035	1.0000
-4	2	0	2	5	-3	0.0038	0.0035	1.0000
-5	3	-2	5	3	-2	0.0038	0.0029	1.0000
3	4	-2	0	-1	-2	0.0038	0.0052	1.0000
-2	3	-1	3	4	-4	0.0038	0.0029	1.0000
-4	-4	4	3	1	4	0.0038	0.0024	1.0000
-3	0	2	0	-1	6	0.0037	0.0038	1.0000
0	2	-4	6	-1	-2	0.0037	0.0078	0.9999
3	-2	-1	-2	3	-6	0.0037	0.0039	1.0000
0	1	-4	6	-3	1	0.0037	0.0068	1.0000
1	-2	3	-5	3	-5	0.0037	0.0024	1.0000
-3	4	-1	-2	2	-3	0.0037	0.0025	1.0000
-3	4	-2	0	4	-3	0.0037	0.0051	1.0000
0	-6	3	-2	1	1	0.0037	0.0038	1.0000
2	3	0	-5	4	-3	0.0037	0.0054	1.0000
5	-2	-5	2	-3	-3	0.0037	0.0076	1.0000
5	-4	-1	-2	-2	-1	0.0037	0.0024	1.0000
-3	4	-2	4	-2	4	0.0037	0.0059	1.0000
5	1	-2	-3	0	-2	0.0037	0.0065	1.0000
-5	0	5	-3	2	0	0.0037	0.0031	1.0000
-2	1	0	-1	6	-5	0.0037	0.0036	1.0000
-4	-3	5	-1	5	1	0.0037	0.0026	1.0000
-5	-2	5	-3	2	0	0.0037	0.0027	1.0000
-3	-5	3	3	-1	5	0.0037	0.0044	1.0000
-4	3	-3	4	2	-1	0.0037	0.0035	1.0000
2	-5	2	-3	2	-2	0.0037	0.0025	1.0000
0	-3	5	-2	0	6	0.0037	0.0038	1.0000
3	3	-2	1	2	-2	0.0037	0.0045	1.0000
-4	3	-1	5	3	-2	0.0037	0.0021	1.0000
2	-6	3	-4	2	-1	0.0037	0.0053	1.0000
-2	-5	3	0	-5	4	0.0037	0.0020	1.0000
2	3	-3	2	-3	2	0.0037	0.0038	1.0000
5	-2	-4	0	-1	-4	0.0037	0.0056	1.0000
-1	-4	1	5	-3	3	0.0037	0.0039	1.0000
1	0	0	-3	5	-5	0.0037	0.0037	1.0000
-1	6	-5	1	0	-1	0.0037	0.0032	1.0000
-4	2	1	1	0	6	0.0037	0.0049	1.0000
-4	5	0	1	2	3	0.0037	0.0018	1.0000
-3	1	4	-1	0	0	0.0037	0.0035	1.0000
0	5	-6	1	-1	-2	0.0037	0.0047	1.0000
2	3	-1	-6	4	-3	0.0037	0.0021	1.0000
0	2	-5	6	-1	-3	0.0037	0.0026	1.0000
2	-3	3	-2	2	1	0.0037	0.0052	1.0000
4	-5	0	-1	-2	0	0.0037	0.0036	1.0000
0	1	-3	3	-5	5	0.0037	0.0050	1.0000
0	4	-1	-1	1	-2	0.0037	0.0069	1.0000
-2	-3	6	-2	5	-1	0.0037	0.0037	1.0000
-5	0	-1	6	0	2	0.0036	0.0036	1.0000
0	1	2	-5	3	0	0.0036	0.0062	1.0000
-1	3	1	2	-2	1	0.0036	0.0031	1.0000
-2	3	1	0	6	-4	0.0036	0.0045	1.0000
2	1	-4	2	1	-5	0.0036	0.0014	1.0000
-1	-3	-2	4	-4	4	0.0036	0.0042	1.0000
1	-4	2	-3	-3	6	0.0036	0.0038	1.0000
0	-1	4	-2	0	2	0.0036	0.0012	1.0000
1	-6	3	1	-2	3	0.0036	0.0028	1.0000
-2	2	0	4	-2	6	0.0036	0.0046	1.0000
-4	1	-3	6	-1	2	0.0036	0.0036	1.0000
-1	0	-3	3	-6	2	0.0036	0.0033	1.0000
4	0	-1	-3	3	-6	0.0036	0.0053	1.0000
1	1	-4	1	2	-2	0.0036	0.0034	1.0000
-2	1	-1	3	-4	6	0.0036	0.0037	1.0000
2	-1	1	-2	4	-5	0.0036	0.0039	1.0000
0	-4	2	-3	1	3	0.0036	0.0012	1.0000
-2	-3	5	-3	-1	5	0.0036	0.0036	1.0000
-4	3	2	0	0	1	0.0036	0.0036	1.0000
-2	3	0	-4	4	-2	0.0036	0.0019	1.0000
3	2	-2	-5	2	-5	0.0036	0.0049	1.0000
-5	1	1	5	2	2	0.0036	0.0061	1.0000
2	3	-3	-4	2	-5	0.0036	0.0037	1.0000
3	-2	-4	1	-1	-3	0.0035	0.0046	1.0000
-2	2	-5	4	0	-2	0.0035	0.0039	1.0000
0	3	-2	1	-3	1	0.0035	0.0038	1.0000
-4	-2	5	1	4	2	0.0035	0.0017	1.0000
-4	2	1	0	0	-1	0.0035	0.0025	1.0000
3	1	-4	1	-4	2	0.0035	0.0036	1.0000
2	-1	2	-3	3	-3	0.0035	0.0058	1.0000
4	-2	1	-3	1	-3	0.0035	0.0030	1.0000
5	-1	-4	2	-3	-3	0.0035	0.0043	1.0000
-1	-2	3	-4	6	-3	0.0035	0.0045	1.0000
-3	0	2	3	2	3	0.0035	0.0041	1.0000
-2	3	1	2	-1	0	0.0035	0.0031	1.0000
-4	-1	2	1	3	1	0.0035	0.0024	1.0000
-1	5	0	-2	4	-1	0.0035	0.0027	1.0000
-2	-2	4	-3	6	-2	0.0035	0.0034	1.0000
2	-1	-3	0	-5	4	0.0035	0.0031	1.0000
4	-6	-1	-4	-1	-2	0.0035	0.0034	1.0000
-1	-2	4	-3	6	-3	0.0035	0.0036	1.0000
-5	2	0	4	3	1	0.0035	0.0006	1.0000
-4	1	3	-2	6	-1	0.0035	0.0040	1.0000
5	0	-3	-1	-3	0	0.0035	0.0037	1.0000
-1	5	0	-4	5	-3	0.0035	0.0024	1.0000
-3	2	2	3	0	6	0.0035	0.0046	1.0000
-1	3	-2	1	5	-5	0.0035	0.0037	1.0000
-3	2	-3	5	0	-1	0.0035	0.0057	1.0000
-4	3	4	0	3	1	0.0034	0.0035	1.0000
0	5	-3	-2	3	-5	0.0034	0.0107	1.0000
-2	3	-1	5	2	0	0.0034	0.0033	1.0000
-1	2	2	-5	4	-1	0.0034	0.0046	1.0000
-3	4	-2	5	1	0	0.0034	0.0034	1.0000
-5	-1	5	1	4	2	0.0034	0.0063	1.0000
4	-5	-2	0	-3	0	0.0034	0.0049	1.0000
-3	1	3	-3	5	-1	0.0034	0.0053	1.0000
1	0	-3	3	-1	3	0.0034	0.0048	1.0000
-4	4	-2	2	4	-2	0.0034	0.0035	1.0000
5	1	-3	-5	0	-4	0.0034	0.0042	1.0000
2	3	-5	2	-1	-5	0.0034	0.0050	1.0000
-2	-2	3	-2	-1	5	0.0034	0.0044	1.0000
2	-5	-2	1	-4	2	0.0034	0.0030	1.0000
2	2	-5	3	0	-4	0.0034	0.0047	1.0000
-2	0	-3	3	-2	4	0.0034	0.0018	1.0000
5	-3	-3	-3	-5	1	0.0034	0.0026	1.0000
3	-5	3	-3	1	-1	0.0034	0.0115	0.9999
-2	3	0	3	0	3	0.0034	0.0033	1.0000
-5	1	-1	4	1	2	0.0034	0.0033	1.0000
0	-1	2	-4	6	-4	0.0033	0.0027	1.0000
5	-4	-1	0	-3	-1	0.0033	0.0034	1.0000
3	-1	-1	-3	4	-6	0.0033	0.0030	1.0000
0	0	-4	6	-3	1	0.0033	0.0033	1.0000
-1	-3	3	-2	3	-1	0.0033	0.0057	1.0000
-2	5	-3	3	-1	2	0.0033	0.0032	1.0000
-1	-4	2	0	-5	3	0.0033	0.0030	1.0000
0	6	-4	3	0	0	0.0033	0.0030	1.0000
-1	-3	3	-4	4	-1	0.0033	0.0011	1.0000
0	1	-2	4	-4	4	0.0033	0.0059	1.0000
0	6	-2	0	4	-4	0.0033	0.0059	1.0000
-2	3	-1	-1	3	-5	0.0033	0.0052	1.0000
5	-5	1	-4	0	-2	0.0033	0.0032	1.0000
4	-3	1	-4	3	-5	0.0033	0.0009	1.0000
-4	4	-1	4	1	-2	0.0032	0.0025	1.0000
1	1	-1	-2	4	-6	0.0032	0.0056	1.0000
-4	0	5	0	0	5	0.0032	0.0045	1.0000
3	-5	0	2	-4	2	0.0032	0.0049	1.0000
1	2	-5	6	-2	-2	0.0032	0.0043	1.0000
3	1	-4	4	-5	3	0.0032	0.0041	1.0000
-3	4	-1	4	0	2	0.0032	0.0111	1.0000
2	5	-5	2	-1	-2	0.0032	0.0031	1.0000
-4	-3	3	3	0	5	0.0032	0.0068	1.0000
0	-5	1	3	-3	4	0.0032	0.0028	1.0000
-2	5	-1	-2	3	-4	0.0032	0.0021	1.0000
-4	1	5	-3	4	2	0.0031	0.0032	1.0000
-4	4	-1	1	5	-3	0.0031	0.0046	1.0000
4	-3	1	-6	0	-2	0.0031	0.0046	1.0000
1	-6	3	-4	-1	0	0.0031	0.0022	1.0000
-3	-2	-1	5	-2	5	0.0031	0.0064	1.0000
-1	5	-1	-3	4	-3	0.0031	0.0052	1.0000
-3	5	-1	3	5	-2	0.0031	0.0049	1.0000
-3	-2	3	-3	4	1	0.0031	0.0034	1.0000
4	-5	-1	2	-5	2	0.0031	0.0064	1.0000
2	3	-1	-3	4	-5	0.0030	0.0085	1.0000
4	-3	-2	-4	-2	0	0.0030	0.0024	1.0000
3	1	-4	0	2	-6	0.0030	0.0023	1.0000
1	-2	2	-4	1	1	0.0030	0.0057	1.0000
-2	-5	4	0	-1	5	0.0030	0.0071	1.0000
-1	3	-1	2	3	-3	0.0030	0.0042	1.0000
-5	0	5	2	4	2	0.0030	0.0029	1.0000
-4	5	-2	2	3	-4	0.0030	0.0027	1.0000
0	1	-3	3	-4	2	0.0029	0.0061	1.0000
4	-2	-5	3	-4	-1	0.0029	0.0042	1.0000
2	2	-5	4	-1	-3	0.0029	0.0064	1.0000
-3	1	-4	5	-4	3	0.0029	0.0012	1.0000
3	1	-4	2	-2	-3	0.0029	0.0108	1.0000
-5	3	1	4	1	2	0.0028	0.0087	1.0000
2	-6	1	1	-3	3	0.0028	0.0043	1.0000
1	1	0	-2	4	-6	0.0028	0.0040	1.0000
3	-1	-4	1	-6	2	0.0028	0.0015	1.0000
-1	-3	4	-2	1	2	0.0028	0.0045	1.0000
0	4	-4	3	0	0	0.0028	0.0064	1.0000
5	-1	-4	0	-3	-2	0.0027	0.0072	1.0000
1	-5	4	-3	-1	3	0.0027	0.0032	1.0000
1	3	-5	0	2	-5	0.0027	0.0028	1.0000
0	3	0	-1	5	-5	0.0027	0.0140	1.0000
5	-4	-2	1	-4	0	0.0027	0.0052	1.0000
3	4	-4	-2	1	-5	0.0027	0.0020	1.0000
-4	-2	6	0	3	2	0.0027	0.0042	1.0000
-1	5	-4	2	0	-2	0.0026	0.0041	1.0000
3	-3	-2	0	-6	3	0.0026	0.0056	1.0000
-2	5	-2	1	4	-3	0.0026	0.0153	1.0000
2	0	-3	2	-5	0	0.0026	0.0052	1.0000
2	-3	-1	4	-5	3	0.0026	0.0032	1.0000
-2	1	-1	5	-4	5	0.0026	0.0052	1.0000
-1	-2	3	-5	5	-2	0.0026	0.0076	1.0000
1	3	-1	-4	3	-4	0.0026	0.0018	1.0000
-2	-4	4	2	-1	5	0.0026	0.0089	1.0000
-4	4	2	-1	5	-3	0.0026	0.0072	1.0000
2	-4	2	-2	-3	2	0.0025	0.0043	1.0000
1	3	-6	3	-1	-3	0.0025	0.0020	1.0000
-1	-2	-2	4	-4	3	0.0025	0.0021	1.0000
5	-3	-3	0	-4	-1	0.0025	0.0111	1.0000
0	-3	3	-2	0	3	0.0024	0.0045	1.0000
1	2	2	-4	5	-3	0.0024	0.0059	1.0000
-2	3	1	-2	6	-4	0.0022	0.0065	1.0000
-5	3	2	1	5	0	0.0021	0.0133	1.0000
1	4	-5	1	2	-5	0.0021	0.0050	1.0000
